# Supplementary material for: Estimating the spatial risk of tuberculosis distribution in Gurage zone, southern Ethiopia: a geostatistical kriging approach
Source: BMC Public Health. 2018 Jun 25;18:783. doi: 10.1186/s12889-018-5711-3 (PMC6019714; doi:10.1186/s12889-018-5711-3)
Supplement: Supplementary file 1 — The aggregated datasets for the study. (XLSX 68 kb) [file 12889_2018_5711_MOESM1_ESM.xlsx]

## Sheet: Aggregated dataset 80%
ID	Kebele	Latitude of kebele	Longitude of kebele	Elevation of kebele	CNR-2016
1	Michlena Tereko	361774	921125	1715	69.6376
2	Kochin	415635	908566	3235	38.1763
3	Aboko	354335	922641	1633	279.549
4	Goto	441247	879859	1935	104.65
5	Hudad 5 Ena 6	340703	928824	1542	41.2667
6	Kuante Town	383045	881159	2662	121.297
7	Fuchare	382201	872368	2869	100.489
8	Moche	391175	889595	2583	42.4112
9	Fegnekir	386379	882478	2674	105.994
10	Furcha	411825	899517	3223	87.6667
11	Ke-end	363884	881193	2018	57.0341
12	Dugda Geriye	460535	899081	1892	176.777
13	Wusho	404457	886764	2879	69.2051
14	Gomshe	364128	891095	1957	174.289
15	Wordanena Korkuate	366969	902052	1922	250.115
16	Damu 1	432198	909161	2617	0
17	Zara	383204	884198	2535	20.1016
18	Yegobat	389435	902785	2266	29.4651
19	Mehal Gutazer	415860	919731	2554	0
20	Kechiwetena dawke	393953	889595	2719	23.1643
21	Damu 2	434659	909399	2467	0
22	Chisana Korbesa	351957	920422	1646	65.2671
23	Ucha Gename	446115	895416	1818	81.6479
24	Suten Town	457837	929085	2278	180.264
25	Wacho Morege	458789	920830	2176	29.7347
26	Buee Zuria	452201	920591	2004	39.4308
27	Astepa	378871	895469	2035	50.5143
28	Mekorkor	395871	914599	2075	34.1331
29	Eskute	381812	875030	2787	73.3372
30	Beche Bulchano	443258	889913	1825	140.235
31	Udasa Washe	447227	880070	1889	163.168
32	Melko Kurand	436564	912098	2409	95.3474
33	Wukye	391108	908725	2065	41.7528
34	Wita	439130	901713	1899	0
35	Wurafuna	385235	912852	1906	23.0207
36	Kela Town	444263	912733	1905	66.4912
37	Enge Town	396625	925010	2021	0
38	Mamedie	371920	914064	1876	607.296
39	Jole 2 Ena 3	444210	903936	1864	100.882
40	Megeran	411349	907455	2923	69.3281
41	Dobana Timuga	460694	914241	1929	0
42	Fikade	365021	919907	1754	149.816
43	Misrak Embor	428706	896051	2082	22.3479
44	Kela Akababi	443188	913203	2007	83.1494
45	Esmander	383240	877328	2768	24.5187
46	Yeshirena Kondaricha	358365	903999	1861	0
47	Yechane	406110	906979	2648	86.7726
48	Mirab Meskan	423467	894940	2207	101.357
49	Ejersa	464583	911463	1811	82.0128
50	Katibari	377932	915736	1893	150.568
51	Tachegnaw Geraba	366238	913252	1779	0
52	Anzire	417858	906423	3319	0
53	Yesiray	392676	899081	2359	42.2275
54	Alibo	365832	876972	2066	117.594
55	Egebegn	375187	892043	2100	88.8991
56	Gola Jare Dembeke	442094	883298	1844	61.9985
57	Yefereziye	382681	900470	2085	158.848
58	Megoragur	400481	917152	2357	75.466
59	Ishigediye	440850	926703	2841	0
60	Denber	364290	892799	1966	116.005
61	Adazer	453630	918051	2081	86.8532
62	Welkitie Town	365914	915849	1873	154.01
63	Hawariyat Town	396744	910789	2232	107.876
64	Washe Faka	448073	882081	1859	111.071
65	Yekoto	408571	900867	3111	90.9553
66	Adele Gose	449502	905510	1876	151.666
67	Yetebon	423044	898327	2268	48.436
68	Amogera	374410	883990	2169	161.91
69	Negesa	448153	915035	1954	53.3841
70	Mehal Amba Town	415741	929389	2595	111.9
71	Welensho 2	430664	900655	2079	0
72	Gohana Temborihe	384031	887690	2424	76.9173
73	Sananina Koroficha	389157	878112	2792	136.413
74	Ambele	402929	899742	2954	175.761
75	Dobi	425795	902666	2272	259.074
76	Mahberawi Seyat	436246	915908	2397	31.8473
77	Welensho 1	432040	902242	2104	0
78	Ketene	402466	897295	2909	151.403
79	Wort	397902	901594	2694	33.8076
80	Wesharbe Legadima	388092	924309	1955	182.3
81	Yefekterekwodiro	376331	904042	1961	24.9501
82	Weja Bate	449820	894887	1827	92.3372
83	Dargie	337849	930884	1541	236.607
84	Kerebed	363803	888903	1963	141.14
85	Hudad 4 Ena Yayaotuna	334203	924861	1514	72.5077
86	Tafeke	378671	863322	2565	264.143
87	Mafed	371813	872757	2214	449.634
88	Shimoro	358609	883871	1925	0
89	Kuno Almana	439818	885732	1809	56.3135
90	Esseher	364534	885576	1978	29.0589
91	Sefatona Kersa	411640	927907	2427	107.529
92	Lencha	370296	920475	1854	124.542
93	Badina Yegor	389931	883748	2707	0
94	Areda	416654	915736	3084	0
95	Atazo	381049	867799	2942	41.1434
96	Denab	405826	928344	2223	44.5681
97	Gurdena Garenbo	356580	901240	1860	142.65
98	Shirnto 1	447015	877425	1877	32.484
99	Bate Futo	442729	893035	1811	167.25
100	Daba	407698	909915	2654	56.2525
101	Kawa	376980	920499	1874	198.458
102	Semen Shershera	435638	899967	2023	167.011
103	Fato	445375	925116	2508	23.8733
104	Araticho	365255	869835	2087	118.472
105	Yetaneka	388714	889199	2463	63.3584
106	Endebuyo	440374	920750	2753	81.3286
107	Bate Lejano	442411	895152	1838	225.216
108	Ubumana Heramba	392431	926849	1973	109.658
109	Sharko	377373	864539	2549	128.139
110	Adoshena Atorche	370134	902376	1931	55.6306
111	Gerbaja	382060	915419	1897	225.308
112	Sodo Aybegern	400534	926095	2066	149.873
113	Ereso	418294	914784	3187	86.1814
114	Rekaboka	363327	917218	1789	58.8191
115	Batina Yekeras	385949	907455	1965	0
116	Abirir	377202	869576	2471	129.558
117	Shershera Machmena	438919	905788	1984	0
118	Shanka	375059	887847	2165	170.516
119	Yekatit	370739	871013	2215	271.757
120	Yewegerewena Chancho	379996	910154	1932	46.2051
121	Gora Sede	379414	922933	1897	338.451
122	Amuto	405429	923978	2102	39.3116
123	Feregete	367131	920881	1773	74.6355
124	Abogade	374799	881912	2378	74.8504
125	Goyban	423467	900337	2349	220.802
126	Koror	400554	910789	2360	170.628
127	Koshe Akababi	449396	883192	1836	379.072
128	Golbe	446248	911463	1920	0
129	Kokera	406434	896964	3062	42.0114
130	Ambelta	394396	919268	1983	39.2127
131	Tatesa(Laynegnaw)	371514	916498	1853	0
132	Cheret	391585	917932	2008	52.0655
133	Tubana Telilo	358122	920719	1704	174.875
134	Yejoka	386730	887849	2475	84.3788
135	Asfadin	415966	915207	3081	119.166
136	Bone	397703	926015	2046	71.62
137	Amawote Gifitigi	447438	933450	2919	90.7436
138	Ambalta	374436	917148	1863	45.3454
139	Zizeanchona Teredo	391915	880573	2789	28.3306
140	Buchachina Deneb	368592	906597	1895	125.191
141	Astir	374605	873991	2358	133.02
142	Degag Herare	360963	900996	1902	0
143	Guyena Yesiba	393205	894384	2431	20.3322
144	Woshirebena Worbeche	372406	907327	1932	0
145	Wolaga Desie	423963	917350	2832	0
146	Buee Town	450852	920115	2022	201.535
147	Koterigedira	398166	893458	2705	58.0962
148	Bortene	361693	882897	1972	0
149	Zelowan Sefato	411911	920605	2414	55.5316
150	Bucha	368631	865355	2212	0
151	Yefekterekindebera	378792	901422	1979	126.923
152	Boketana Serete	347994	912496	1597	63.2299
153	Dachi Hamus Gebeya	460773	924005	2091	38.1576
154	Suten Akababi	456170	927100	2153	0
155	Gogeti 1	443470	909479	1891	40.1204
156	Debub Shershera	436061	897850	1974	35.5165
157	Gogeti 3	443152	906383	1863	164.129
158	Rumuga	361855	917148	1756	137.032
159	Hutir	404847	914440	2440	68.9908
160	Jembero	393582	887002	2758	0
161	Sunka Dincho	382695	921875	1940	150.085
162	Michael Semero	461012	928053	2170	248.955
163	Weshezewiyar	371358	880614	2154	107.135
164	Iymelal	437993	924481	2935	27.1284
165	Rifenso	457757	906939	1848	138.349
166	Dabir Tsige	372909	860562	2461	0
167	Oche	413334	927272	2567	69.5631
168	Mi-edy	367917	878796	2078	0
169	Yebejecha Zeregeba	383250	909439	1944	0
170	Sosit Amba	429023	904941	2278	34.0586
171	Bacha(Becha)	375181	862835	2485	204.978
172	Walga	343556	913923	1265	446.318
173	Meserete Wegeram	428759	909968	2617	0
174	Gumber Nada	432278	914083	2834	0
175	Awasir	373501	878471	2195	31.1852
176	Ener Gedam	363722	870317	2040	207.038
177	Werkate	368043	898657	1924	263.494
178	Hudad 7	341654	932628	1559	46.7591
179	Woja Jare Demeke	445533	886420	1807	136.175
180	Wubon	409530	916967	2563	58.0098
181	Mida Tedele	348629	923593	1615	0
182	Tumane	367527	882042	2065	147.507
183	Fitena Jaju	343714	919154	1546	289.367
184	Elie	438813	898221	1881	163.168
185	Bakanwot	371807	898882	1957	99.2292
186	Tilmo	415662	926531	2723	82.8667
187	Ebrena Kachene	353067	907265	1665	315.766
188	Doba	355849	881031	1602	0
189	Degan Shimola	385023	918276	1910	107.135
190	Firshi	447518	921782	2022	46.6472
191	Dida Midore	445639	890760	1824	114.082
192	Kentuwat	415563	910471	3215	39.2786
193	Ambagenet	387715	897956	2240	99.9925
194	Yeweze	380221	895945	2075	161.948
195	Hewanina Chukuate	369079	910411	1901	0
196	Egeze	370059	878990	2130	0
197	Wesemer	395719	895840	2492	71.0006
198	Abrit	379665	889675	2250	61.4611
199	Misrak Meskan	429711	894093	2066	22.6859
200	Shirnto 2	447227	874302	1886	168.818
201	Gomra	419168	919017	2683	0
202	Mekakalegna Jare Dembeke	443364	884886	1832	174.484
203	Keramsa	380049	919440	1910	151.347
204	Sisona Imatye	367456	904081	1928	0
205	Terede	367131	894017	1973	137.653
206	Yesasiye Kuash	385460	891183	2344	167.549
207	Terhogne	370134	894503	1994	0
208	Yimar Wacho 2	442623	900285	1840	247.165
209	Nesha	393933	903182	2443	58.6422
210	Yesurana Wariwura	397042	891540	2760	0
211	Tewelana Gefersa	354494	916301	1728	38.3829
212	Agena Town	390163	899411	2308	273.295
213	Gedeb	398232	898089	2705	35.5975
214	Gasawde	373306	886613	2107	66.0687
215	Dirama	435479	901978	2054	31.4873
216	Burdana Denber	399297	883431	2928	151.887
217	Deyas	362261	869911	2033	127.303
218	Teklehaymanot	412143	903248	3174	97.9211
219	Megenase	374903	898565	1954	51.7203
220	Agam Sanado Golbe	446168	908129	1896	0
221	Lukena Eba	349421	904570	1401	173.706
222	Anzeche	367592	874510	2107	157.183
223	Genet	378996	866893	2667	43.9527
224	Wadiye	391949	903049	2459	29.6781
225	Kuneber	376488	880224	2495	115.661
226	Bamo	444158	897110	1839	37.5694
227	Mirab Embor	423467	896369	2230	20.938
228	Gardashe	360800	887361	1931	45.1355
229	Enangera	380743	888074	2261	185.966
230	Shebraden	384672	901528	2102	221.395
231	Keretemo	395587	900734	2488	146.33
232	Jabdu	389680	927484	1993	0
233	Kochira	370384	889795	2022	23.7642
234	Mentir	386591	902983	2076	140.328
235	Damu 3	437120	907891	2280	0
236	Wurerberna Wesharbe	373056	903999	1911	163.595
237	Deseno	379315	907547	1967	213.002
238	Fante	356554	913764	1718	0
239	Teyba	408948	912786	2926	129.023
240	Necha Kulit	340703	923117	1536	219.512
241	Adele Silasie Nadefeka	448550	897969	1816	51.686
242	Awukekir	375935	894279	2046	28.6532
243	Gunchire Town	371553	887717	2075	95.1728
244	Gereno Enset Tekil	452598	932577	2528	32.2157
245	Bido(Bedotedele)	350372	918044	1663	69.1233
246	Dubo Tuto	432251	893935	2134	125.46
247	Borobor Sefato	417898	917139	3023	98.7268
248	Aguske	390791	913884	2025	80.5309
249	Shafamo	364047	898967	1920	62.4703
250	Feres Gura	378964	912535	1919	105.255
251	Daemir	371423	892002	2014	100.314
252	Darchana Yebereha Sawerhye	375247	912035	1914	120.065
253	Meranto Kesib	419578	923780	2867	74.493
254	Girarina Feremazgibe	385856	895866	2187	184.985
255	Hadero	422442	915564	3214	56.3541
256	Elala Jilano	454106	884039	1782	0
257	Git(Keres)	372332	863992	2361	107.727
258	Yedebe	383713	893405	2207	101.203
259	Yeshehara	393887	911185	2267	0
260	Girar Dibir	376789	899130	1970	34.6025
261	Yimar Wacho 1	441353	900443	1860	136.048
262	Azerina Sisa	364615	904649	1903	48.6399
263	Kecha	408141	920142	2378	41.4422
264	Bidera Faka	453259	879541	1795	108.551
265	Kola Kabeda	363803	913414	1746	0
266	Koshe Town	448232	885097	1876	147.373
267	Argoweleti	452836	893829	1999	151.151
268	Wulberagina Tretiro	396360	884780	2856	150.104
269	Tarbe Eshekura	363803	876323	2034	0
270	Hobe Jare Dembeke	442358	887849	1825	75.5757
271	Enseno Usme	440559	890971	1818	30.2537
272	Adele Kobona Borobor	451645	901303	1829	101.37
273	Cheka Demakesh	394654	922827	1982	268.842
274	Kanas	376033	877237	2337	57.8878
275	Kurbano	421185	914109	3214	219.261
276	Layegnawgerabana Tachegnawtetesa	368511	913901	1867	82.0128
277	Hured	370059	886613	2060	55.5316
278	Enseno Town	442041	891024	1839	136.976
279	Kola Nurena	444025	915432	2251	90.4804
280	Shawura	369410	867693	2209	61.9001
281	Anati	452757	924243	2114	80.434
282	Borana Tuba	356079	909643	1725	197.254
283	Amawote Laligi	444660	931069	2719	86.0862
284	Yimar Wacho 3	443840	899808	1847	91.0437
285	Dida	447915	892506	1829	95.0713
286	Gogeti 2	443628	907891	1889	43.6453
287	Kose Town	360450	869511	2004	139.858
288	Barwa	362180	868450	2030	149.917
289	Michayilu	424525	891342	2114	68.5241
290	Aguashi Terah	380571	906357	1993	227.388
291	Weyra	362018	879245	1979	102.759
292	Wonzirena Gorat	380968	883821	2405	0
293	Seba	388727	915630	1984	98.6019
294	Gerenbo	356823	898075	1871	44.7214
295	Berberna Awara(Werebo Baleweld)	462520	908447	1845	0
296	Welecho	372462	868147	2267	225.2
297	Kebul Town	392531	871630	2880	140.762
298	Abeke	394059	875255	2835	27.4531
299	Udasa Raphi	447809	875467	1876	167.729
300	Amawote Moragi	450772	934720	2576	86.015
301	Butajira Town	432251	897427	2073	172.77
302	Ebaragn	371676	895802	1963	37.5513
303	Bercherina Mocheya	390169	886685	2637	0
304	Giche Dimtu	402188	929468	2130	87.8642
305	Cheza Sefer	402697	906185	2626	21.3332
306	Ediget	389409	869472	2905	0
307	Amdem	400170	889463	2904	24.6817
308	Chancho Wutign	389891	920710	1931	144.434
309	Shershera Bido	436485	903936	1994	187.306
310	Gaureba	366878	872887	2091	38.195
311	Dida Halibo	447385	888855	1806	97.4318
312	Zigez	373306	865160	2405	208.764
313	Mekicho	428547	899279	2102	18.1466
314	Abesuja	401361	881129	2764	29.6162
315	Dega Nurena	440850	915511	2581	62.2459
316	Zare	417144	925050	2826	103.958
317	Dobena Gola	436961	894305	1830	142.65
318	Barugn	370774	874640	2205	246.817
319	Andahore	375708	889665	2158	129.272
320	Dugda Goro	461805	902335	1891	136.652
321	Gose Salen	448470	908844	1897	490.529
322	Elala Gebiba	454423	885838	1784	350.273
323	Chimbe	416032	899517	3301	74.5998
324	Kulit 2	340227	925653	1527	373.828
325	Gondereche	360881	896208	1901	144.567
326	Achawede	363722	897263	1924	63.8511
327	Wilo Lera	376317	857397	2681	0
328	Sabola2	388305	872458	2895	71.0847
329	Mekana	367722	886224	2028	102.355
330	Yasin Awra	404602	901740	2948	0
331	Hambiyati	378760	883535	2416	55.9298
332	Tiya Town	456725	932498	2312	201.327
333	Desa	408472	927153	2231	55.3543
334	Beke Bisan Jelba	439660	912098	2298	0
335	Horbet Zizo	356661	895396	1883	73.3717
336	Gereno Betet Wenz	448232	929878	2529	47.5574
337	Lachena Omancho	357189	918203	1726	0
338	Diri Lafto	362342	924047	1709	182.656

## Sheet: Aggregated dataset 60%
ID	Kebele	Latitude of kebele	Longitude of kebele	Elevation of kebele	CNR-2016
1	Michlena Tereko	361774	921125	1715	69.6376
2	Kochin	415635	908566	3235	38.1763
3	Aboko	354335	922641	1633	279.549
4	Goto	441247	879859	1935	104.65
5	Hudad 5 Ena 6	340703	928824	1542	41.2667
6	Kuante Town	383045	881159	2662	121.297
7	Fuchare	382201	872368	2869	100.489
8	Moche	391175	889595	2583	42.4112
9	Fegnekir	386379	882478	2674	105.994
10	Furcha	411825	899517	3223	87.6667
11	Ke-end	363884	881193	2018	57.0341
12	Dugda Geriye	460535	899081	1892	176.777
13	Wusho	404457	886764	2879	69.2051
14	Gomshe	364128	891095	1957	174.289
15	Wordanena Korkuate	366969	902052	1922	250.115
16	Damu 1	432198	909161	2617	0
17	Zara	383204	884198	2535	20.1016
18	Yegobat	389435	902785	2266	29.4651
19	Mehal Gutazer	415860	919731	2554	0
20	Kechiwetena dawke	393953	889595	2719	23.1643
21	Damu 2	434659	909399	2467	0
22	Chisana Korbesa	351957	920422	1646	65.2671
23	Ucha Gename	446115	895416	1818	81.6479
24	Suten Town	457837	929085	2278	180.264
25	Wacho Morege	458789	920830	2176	29.7347
26	Buee Zuria	452201	920591	2004	39.4308
27	Astepa	378871	895469	2035	50.5143
28	Mekorkor	395871	914599	2075	34.1331
29	Eskute	381812	875030	2787	73.3372
30	Beche Bulchano	443258	889913	1825	140.235
31	Udasa Washe	447227	880070	1889	163.168
32	Melko Kurand	436564	912098	2409	95.3474
33	Wukye	391108	908725	2065	41.7528
34	Wita	439130	901713	1899	0
35	Wurafuna	385235	912852	1906	23.0207
36	Kela Town	444263	912733	1905	66.4912
37	Enge Town	396625	925010	2021	0
38	Mamedie	371920	914064	1876	607.296
39	Jole 2 Ena 3	444210	903936	1864	100.882
40	Megeran	411349	907455	2923	69.3281
41	Dobana Timuga	460694	914241	1929	0
42	Fikade	365021	919907	1754	149.816
43	Misrak Embor	428706	896051	2082	22.3479
44	Kela Akababi	443188	913203	2007	83.1494
45	Esmander	383240	877328	2768	24.5187
46	Yeshirena Kondaricha	358365	903999	1861	0
47	Yechane	406110	906979	2648	86.7726
48	Mirab Meskan	423467	894940	2207	101.357
49	Ejersa	464583	911463	1811	82.0128
50	Katibari	377932	915736	1893	150.568
51	Tachegnaw Geraba	366238	913252	1779	0
52	Anzire	417858	906423	3319	0
53	Yesiray	392676	899081	2359	42.2275
54	Alibo	365832	876972	2066	117.594
55	Egebegn	375187	892043	2100	88.8991
56	Gola Jare Dembeke	442094	883298	1844	61.9985
57	Yefereziye	382681	900470	2085	158.848
58	Megoragur	400481	917152	2357	75.466
59	Ishigediye	440850	926703	2841	0
60	Denber	364290	892799	1966	116.005
61	Adazer	453630	918051	2081	86.8532
62	Welkitie Town	365914	915849	1873	154.01
63	Hawariyat Town	396744	910789	2232	107.876
64	Washe Faka	448073	882081	1859	111.071
65	Yekoto	408571	900867	3111	90.9553
66	Adele Gose	449502	905510	1876	151.666
67	Yetebon	423044	898327	2268	48.436
68	Amogera	374410	883990	2169	161.91
69	Negesa	448153	915035	1954	53.3841
70	Mehal Amba Town	415741	929389	2595	111.9
71	Welensho 2	430664	900655	2079	0
72	Gohana Temborihe	384031	887690	2424	76.9173
73	Sananina Koroficha	389157	878112	2792	136.413
74	Ambele	402929	899742	2954	175.761
75	Dobi	425795	902666	2272	259.074
76	Mahberawi Seyat	436246	915908	2397	31.8473
77	Welensho 1	432040	902242	2104	0
78	Ketene	402466	897295	2909	151.403
79	Wort	397902	901594	2694	33.8076
80	Wesharbe Legadima	388092	924309	1955	182.3
81	Yefekterekwodiro	376331	904042	1961	24.9501
82	Weja Bate	449820	894887	1827	92.3372
83	Dargie	337849	930884	1541	236.607
84	Kerebed	363803	888903	1963	141.14
85	Hudad 4 Ena Yayaotuna	334203	924861	1514	72.5077
86	Tafeke	378671	863322	2565	264.143
87	Mafed	371813	872757	2214	449.634
88	Shimoro	358609	883871	1925	0
89	Kuno Almana	439818	885732	1809	56.3135
90	Esseher	364534	885576	1978	29.0589
91	Sefatona Kersa	411640	927907	2427	107.529
92	Lencha	370296	920475	1854	124.542
93	Badina Yegor	389931	883748	2707	0
94	Areda	416654	915736	3084	0
95	Atazo	381049	867799	2942	41.1434
96	Denab	405826	928344	2223	44.5681
97	Gurdena Garenbo	356580	901240	1860	142.65
98	Shirnto 1	447015	877425	1877	32.484
99	Bate Futo	442729	893035	1811	167.25
100	Daba	407698	909915	2654	56.2525
101	Kawa	376980	920499	1874	198.458
102	Semen Shershera	435638	899967	2023	167.011
103	Fato	445375	925116	2508	23.8733
104	Araticho	365255	869835	2087	118.472
105	Yetaneka	388714	889199	2463	63.3584
106	Endebuyo	440374	920750	2753	81.3286
107	Bate Lejano	442411	895152	1838	225.216
108	Ubumana Heramba	392431	926849	1973	109.658
109	Sharko	377373	864539	2549	128.139
110	Adoshena Atorche	370134	902376	1931	55.6306
111	Gerbaja	382060	915419	1897	225.308
112	Sodo Aybegern	400534	926095	2066	149.873
113	Ereso	418294	914784	3187	86.1814
114	Rekaboka	363327	917218	1789	58.8191
115	Batina Yekeras	385949	907455	1965	0
116	Abirir	377202	869576	2471	129.558
117	Shershera Machmena	438919	905788	1984	0
118	Shanka	375059	887847	2165	170.516
119	Yekatit	370739	871013	2215	271.757
120	Yewegerewena Chancho	379996	910154	1932	46.2051
121	Gora Sede	379414	922933	1897	338.451
122	Amuto	405429	923978	2102	39.3116
123	Feregete	367131	920881	1773	74.6355
124	Abogade	374799	881912	2378	74.8504
125	Goyban	423467	900337	2349	220.802
126	Koror	400554	910789	2360	170.628
127	Koshe Akababi	449396	883192	1836	379.072
128	Golbe	446248	911463	1920	0
129	Kokera	406434	896964	3062	42.0114
130	Ambelta	394396	919268	1983	39.2127
131	Tatesa(Laynegnaw)	371514	916498	1853	0
132	Cheret	391585	917932	2008	52.0655
133	Tubana Telilo	358122	920719	1704	174.875
134	Yejoka	386730	887849	2475	84.3788
135	Asfadin	415966	915207	3081	119.166
136	Bone	397703	926015	2046	71.62
137	Amawote Gifitigi	447438	933450	2919	90.7436
138	Ambalta	374436	917148	1863	45.3454
139	Zizeanchona Teredo	391915	880573	2789	28.3306
140	Buchachina Deneb	368592	906597	1895	125.191
141	Astir	374605	873991	2358	133.02
142	Degag Herare	360963	900996	1902	0
143	Guyena Yesiba	393205	894384	2431	20.3322
144	Woshirebena Worbeche	372406	907327	1932	0
145	Wolaga Desie	423963	917350	2832	0
146	Buee Town	450852	920115	2022	201.535
147	Koterigedira	398166	893458	2705	58.0962
148	Bortene	361693	882897	1972	0
149	Zelowan Sefato	411911	920605	2414	55.5316
150	Bucha	368631	865355	2212	0
151	Yefekterekindebera	378792	901422	1979	126.923
152	Boketana Serete	347994	912496	1597	63.2299
153	Dachi Hamus Gebeya	460773	924005	2091	38.1576
154	Suten Akababi	456170	927100	2153	0
155	Gogeti 1	443470	909479	1891	40.1204
156	Debub Shershera	436061	897850	1974	35.5165
157	Gogeti 3	443152	906383	1863	164.129
158	Rumuga	361855	917148	1756	137.032
159	Hutir	404847	914440	2440	68.9908
160	Jembero	393582	887002	2758	0
161	Sunka Dincho	382695	921875	1940	150.085
162	Michael Semero	461012	928053	2170	248.955
163	Weshezewiyar	371358	880614	2154	107.135
164	Iymelal	437993	924481	2935	27.1284
165	Rifenso	457757	906939	1848	138.349
166	Dabir Tsige	372909	860562	2461	0
167	Oche	413334	927272	2567	69.5631
168	Mi-edy	367917	878796	2078	0
169	Yebejecha Zeregeba	383250	909439	1944	0
170	Sosit Amba	429023	904941	2278	34.0586
171	Bacha(Becha)	375181	862835	2485	204.978
172	Walga	343556	913923	1265	446.318
173	Meserete Wegeram	428759	909968	2617	0
174	Gumber Nada	432278	914083	2834	0
175	Awasir	373501	878471	2195	31.1852
176	Ener Gedam	363722	870317	2040	207.038
177	Werkate	368043	898657	1924	263.494
178	Hudad 7	341654	932628	1559	46.7591
179	Woja Jare Demeke	445533	886420	1807	136.175
180	Wubon	409530	916967	2563	58.0098
181	Mida Tedele	348629	923593	1615	0
182	Tumane	367527	882042	2065	147.507
183	Fitena Jaju	343714	919154	1546	289.367
184	Elie	438813	898221	1881	163.168
185	Bakanwot	371807	898882	1957	99.2292
186	Tilmo	415662	926531	2723	82.8667
187	Ebrena Kachene	353067	907265	1665	315.766
188	Doba	355849	881031	1602	0
189	Degan Shimola	385023	918276	1910	107.135
190	Firshi	447518	921782	2022	46.6472
191	Dida Midore	445639	890760	1824	114.082
192	Kentuwat	415563	910471	3215	39.2786
193	Ambagenet	387715	897956	2240	99.9925
194	Yeweze	380221	895945	2075	161.948
195	Hewanina Chukuate	369079	910411	1901	0
196	Egeze	370059	878990	2130	0
197	Wesemer	395719	895840	2492	71.0006
198	Abrit	379665	889675	2250	61.4611
199	Misrak Meskan	429711	894093	2066	22.6859
200	Shirnto 2	447227	874302	1886	168.818
201	Gomra	419168	919017	2683	0
202	Mekakalegna Jare Dembeke	443364	884886	1832	174.484
203	Keramsa	380049	919440	1910	151.347
204	Sisona Imatye	367456	904081	1928	0
205	Terede	367131	894017	1973	137.653
206	Yesasiye Kuash	385460	891183	2344	167.549
207	Terhogne	370134	894503	1994	0
208	Yimar Wacho 2	442623	900285	1840	247.165
209	Nesha	393933	903182	2443	58.6422
210	Yesurana Wariwura	397042	891540	2760	0
211	Tewelana Gefersa	354494	916301	1728	38.3829
212	Agena Town	390163	899411	2308	273.295
213	Gedeb	398232	898089	2705	35.5975
214	Gasawde	373306	886613	2107	66.0687
215	Dirama	435479	901978	2054	31.4873
216	Burdana Denber	399297	883431	2928	151.887
217	Deyas	362261	869911	2033	127.303
218	Teklehaymanot	412143	903248	3174	97.9211
219	Megenase	374903	898565	1954	51.7203
220	Agam Sanado Golbe	446168	908129	1896	0
221	Lukena Eba	349421	904570	1401	173.706
222	Anzeche	367592	874510	2107	157.183
223	Genet	378996	866893	2667	43.9527
224	Wadiye	391949	903049	2459	29.6781
225	Kuneber	376488	880224	2495	115.661
226	Bamo	444158	897110	1839	37.5694
227	Mirab Embor	423467	896369	2230	20.938
228	Gardashe	360800	887361	1931	45.1355
229	Enangera	380743	888074	2261	185.966
230	Shebraden	384672	901528	2102	221.395
231	Keretemo	395587	900734	2488	146.33
232	Jabdu	389680	927484	1993	0
233	Kochira	370384	889795	2022	23.7642
234	Mentir	386591	902983	2076	140.328
235	Damu 3	437120	907891	2280	0
236	Wurerberna Wesharbe	373056	903999	1911	163.595
237	Deseno	379315	907547	1967	213.002
238	Fante	356554	913764	1718	0
239	Teyba	408948	912786	2926	129.023
240	Necha Kulit	340703	923117	1536	219.512
241	Adele Silasie Nadefeka	448550	897969	1816	51.686
242	Awukekir	375935	894279	2046	28.6532
243	Gunchire Town	371553	887717	2075	95.1728
244	Gereno Enset Tekil	452598	932577	2528	32.2157
245	Bido(Bedotedele)	350372	918044	1663	69.1233
246	Dubo Tuto	432251	893935	2134	125.46
247	Borobor Sefato	417898	917139	3023	98.7268
248	Aguske	390791	913884	2025	80.5309
249	Shafamo	364047	898967	1920	62.4703
250	Feres Gura	378964	912535	1919	105.255
251	Daemir	371423	892002	2014	100.314
252	Darchana Yebereha Sawerhye	375247	912035	1914	120.065
253	Meranto Kesib	419578	923780	2867	74.493
254	Girarina Feremazgibe	385856	895866	2187	184.985

## Sheet: Aggregared dataset 40%
ID	Kebele	Latitude of kebele	Longitude of kebele	Elevation of kebele	CNR-2016
1	Michlena Tereko	361774	921125	1715	69.6376
2	Kochin	415635	908566	3235	38.1763
3	Aboko	354335	922641	1633	279.549
4	Goto	441247	879859	1935	104.65
5	Hudad 5 Ena 6	340703	928824	1542	41.2667
6	Kuante Town	383045	881159	2662	121.297
7	Fuchare	382201	872368	2869	100.489
8	Moche	391175	889595	2583	42.4112
9	Fegnekir	386379	882478	2674	105.994
10	Furcha	411825	899517	3223	87.6667
11	Ke-end	363884	881193	2018	57.0341
12	Dugda Geriye	460535	899081	1892	176.777
13	Wusho	404457	886764	2879	69.2051
14	Gomshe	364128	891095	1957	174.289
15	Wordanena Korkuate	366969	902052	1922	250.115
16	Damu 1	432198	909161	2617	0
17	Zara	383204	884198	2535	20.1016
18	Yegobat	389435	902785	2266	29.4651
19	Mehal Gutazer	415860	919731	2554	0
20	Kechiwetena dawke	393953	889595	2719	23.1643
21	Damu 2	434659	909399	2467	0
22	Chisana Korbesa	351957	920422	1646	65.2671
23	Ucha Gename	446115	895416	1818	81.6479
24	Suten Town	457837	929085	2278	180.264
25	Wacho Morege	458789	920830	2176	29.7347
26	Buee Zuria	452201	920591	2004	39.4308
27	Astepa	378871	895469	2035	50.5143
28	Mekorkor	395871	914599	2075	34.1331
29	Eskute	381812	875030	2787	73.3372
30	Beche Bulchano	443258	889913	1825	140.235
31	Udasa Washe	447227	880070	1889	163.168
32	Melko Kurand	436564	912098	2409	95.3474
33	Wukye	391108	908725	2065	41.7528
34	Wita	439130	901713	1899	0
35	Wurafuna	385235	912852	1906	23.0207
36	Kela Town	444263	912733	1905	66.4912
37	Enge Town	396625	925010	2021	0
38	Mamedie	371920	914064	1876	607.296
39	Jole 2 Ena 3	444210	903936	1864	100.882
40	Megeran	411349	907455	2923	69.3281
41	Dobana Timuga	460694	914241	1929	0
42	Fikade	365021	919907	1754	149.816
43	Misrak Embor	428706	896051	2082	22.3479
44	Kela Akababi	443188	913203	2007	83.1494
45	Esmander	383240	877328	2768	24.5187
46	Yeshirena Kondaricha	358365	903999	1861	0
47	Yechane	406110	906979	2648	86.7726
48	Mirab Meskan	423467	894940	2207	101.357
49	Ejersa	464583	911463	1811	82.0128
50	Katibari	377932	915736	1893	150.568
51	Tachegnaw Geraba	366238	913252	1779	0
52	Anzire	417858	906423	3319	0
53	Yesiray	392676	899081	2359	42.2275
54	Alibo	365832	876972	2066	117.594
55	Egebegn	375187	892043	2100	88.8991
56	Gola Jare Dembeke	442094	883298	1844	61.9985
57	Yefereziye	382681	900470	2085	158.848
58	Megoragur	400481	917152	2357	75.466
59	Ishigediye	440850	926703	2841	0
60	Denber	364290	892799	1966	116.005
61	Adazer	453630	918051	2081	86.8532
62	Welkitie Town	365914	915849	1873	154.01
63	Hawariyat Town	396744	910789	2232	107.876
64	Washe Faka	448073	882081	1859	111.071
65	Yekoto	408571	900867	3111	90.9553
66	Adele Gose	449502	905510	1876	151.666
67	Yetebon	423044	898327	2268	48.436
68	Amogera	374410	883990	2169	161.91
69	Negesa	448153	915035	1954	53.3841
70	Mehal Amba Town	415741	929389	2595	111.9
71	Welensho 2	430664	900655	2079	0
72	Gohana Temborihe	384031	887690	2424	76.9173
73	Sananina Koroficha	389157	878112	2792	136.413
74	Ambele	402929	899742	2954	175.761
75	Dobi	425795	902666	2272	259.074
76	Mahberawi Seyat	436246	915908	2397	31.8473
77	Welensho 1	432040	902242	2104	0
78	Ketene	402466	897295	2909	151.403
79	Wort	397902	901594	2694	33.8076
80	Wesharbe Legadima	388092	924309	1955	182.3
81	Yefekterekwodiro	376331	904042	1961	24.9501
82	Weja Bate	449820	894887	1827	92.3372
83	Dargie	337849	930884	1541	236.607
84	Kerebed	363803	888903	1963	141.14
85	Hudad 4 Ena Yayaotuna	334203	924861	1514	72.5077
86	Tafeke	378671	863322	2565	264.143
87	Mafed	371813	872757	2214	449.634
88	Shimoro	358609	883871	1925	0
89	Kuno Almana	439818	885732	1809	56.3135
90	Esseher	364534	885576	1978	29.0589
91	Sefatona Kersa	411640	927907	2427	107.529
92	Lencha	370296	920475	1854	124.542
93	Badina Yegor	389931	883748	2707	0
94	Areda	416654	915736	3084	0
95	Atazo	381049	867799	2942	41.1434
96	Denab	405826	928344	2223	44.5681
97	Gurdena Garenbo	356580	901240	1860	142.65
98	Shirnto 1	447015	877425	1877	32.484
99	Bate Futo	442729	893035	1811	167.25
100	Daba	407698	909915	2654	56.2525
101	Kawa	376980	920499	1874	198.458
102	Semen Shershera	435638	899967	2023	167.011
103	Fato	445375	925116	2508	23.8733
104	Araticho	365255	869835	2087	118.472
105	Yetaneka	388714	889199	2463	63.3584
106	Endebuyo	440374	920750	2753	81.3286
107	Bate Lejano	442411	895152	1838	225.216
108	Ubumana Heramba	392431	926849	1973	109.658
109	Sharko	377373	864539	2549	128.139
110	Adoshena Atorche	370134	902376	1931	55.6306
111	Gerbaja	382060	915419	1897	225.308
112	Sodo Aybegern	400534	926095	2066	149.873
113	Ereso	418294	914784	3187	86.1814
114	Rekaboka	363327	917218	1789	58.8191
115	Batina Yekeras	385949	907455	1965	0
116	Abirir	377202	869576	2471	129.558
117	Shershera Machmena	438919	905788	1984	0
118	Shanka	375059	887847	2165	170.516
119	Yekatit	370739	871013	2215	271.757
120	Yewegerewena Chancho	379996	910154	1932	46.2051
121	Gora Sede	379414	922933	1897	338.451
122	Amuto	405429	923978	2102	39.3116
123	Feregete	367131	920881	1773	74.6355
124	Abogade	374799	881912	2378	74.8504
125	Goyban	423467	900337	2349	220.802
126	Koror	400554	910789	2360	170.628
127	Koshe Akababi	449396	883192	1836	379.072
128	Golbe	446248	911463	1920	0
129	Kokera	406434	896964	3062	42.0114
130	Ambelta	394396	919268	1983	39.2127
131	Tatesa(Laynegnaw)	371514	916498	1853	0
132	Cheret	391585	917932	2008	52.0655
133	Tubana Telilo	358122	920719	1704	174.875
134	Yejoka	386730	887849	2475	84.3788
135	Asfadin	415966	915207	3081	119.166
136	Bone	397703	926015	2046	71.62
137	Amawote Gifitigi	447438	933450	2919	90.7436
138	Ambalta	374436	917148	1863	45.3454
139	Zizeanchona Teredo	391915	880573	2789	28.3306
140	Buchachina Deneb	368592	906597	1895	125.191
141	Astir	374605	873991	2358	133.02
142	Degag Herare	360963	900996	1902	0
143	Guyena Yesiba	393205	894384	2431	20.3322
144	Woshirebena Worbeche	372406	907327	1932	0
145	Wolaga Desie	423963	917350	2832	0
146	Buee Town	450852	920115	2022	201.535
147	Koterigedira	398166	893458	2705	58.0962
148	Bortene	361693	882897	1972	0
149	Zelowan Sefato	411911	920605	2414	55.5316
150	Bucha	368631	865355	2212	0
151	Yefekterekindebera	378792	901422	1979	126.923
152	Boketana Serete	347994	912496	1597	63.2299
153	Dachi Hamus Gebeya	460773	924005	2091	38.1576
154	Suten Akababi	456170	927100	2153	0
155	Gogeti 1	443470	909479	1891	40.1204
156	Debub Shershera	436061	897850	1974	35.5165
157	Gogeti 3	443152	906383	1863	164.129
158	Rumuga	361855	917148	1756	137.032
159	Hutir	404847	914440	2440	68.9908
160	Jembero	393582	887002	2758	0
161	Sunka Dincho	382695	921875	1940	150.085
162	Michael Semero	461012	928053	2170	248.955
163	Weshezewiyar	371358	880614	2154	107.135
164	Iymelal	437993	924481	2935	27.1284
165	Rifenso	457757	906939	1848	138.349
166	Dabir Tsige	372909	860562	2461	0
167	Oche	413334	927272	2567	69.5631
168	Mi-edy	367917	878796	2078	0
169	Yebejecha Zeregeba	383250	909439	1944	0
