# Supplementary material for: Estimating the spatial risk of tuberculosis distribution in Gurage zone, southern Ethiopia: a geostatistical kriging approach
Source: BMC Public Health. 2018 Jun 25;18:783. doi: 10.1186/s12889-018-5711-3 (PMC6019714; doi:10.1186/s12889-018-5711-3)
Supplement: Supplementary file 2 — The geostatistical kriging models. (XLSX 232 kb) [file 12889_2018_5711_MOESM2_ESM.xlsx]

## Sheet: Modeling with 80% dataset
				Prediction errors					Rank
Type of Detrending	Covariates	Anisotropy	Model	Mean Error	RMSE	MSE	RMSSE	ASE	RMSE	AbsMSE	RMSSE	AbsRMSEASE	Total
Global	Alt + Lat	TRUE	K-Bessel	0.212461	87.3995	0.00231555	0.999201	87.3459	101	72	29	2	204
Global	Alt	TRUE	K-Bessel	0.214039	87.4031	0.00233373	0.999243	87.3458	101	73	29	3.5	206.5
Global	Alt + Lat	TRUE	Stable	0.164619	87.6014	0.00175857	1.00197	87.3073	128.5	58.5	40.5	14	241.5
Global	Alt + Lat	TRUE	Gaussian	0.164619	87.6014	0.00175857	1.00197	87.3073	128.5	58.5	40.5	14	241.5
Global	Alt	TRUE	Stable	0.166677	87.6046	0.00178235	1.00201	87.3073	128.5	61	40.5	16.5	246.5
Global	Alt	TRUE	Gaussian	0.166677	87.6046	0.00178235	1.00201	87.3073	128.5	61	40.5	16.5	246.5
Global		FALSE	Hole effect	-0.141687	88.1577	-0.00185039	0.999902	88.1451	167	66	32	1	266
Global		FALSE	J-Bessel	-0.094911	88.2357	-0.00140162	1.0031	87.899	173.5	47	49	20.5	290
Global	Lat	FALSE	Pentaspherical	0.0170751	89.4241	-0.000310711	1.00237	89.1967	242	8	40.5	10	300.5
Neighbourhood	Lat	FALSE	J-Bessel	-0.00657955	89.0311	-0.000167425	1.00292	88.5301	223.5	3	49	33	308.5
Neighbourhood	Lat	FALSE	Hole effect	-0.024595	88.9959	-0.000301604	1.00311	88.4756	219	7	49	36	311
Neighbourhood		FALSE	Hole effect	0.125122	89.0196	0.00133184	1.00126	88.6895	221.5	43	35	18.5	318
Global		FALSE	Pentaspherical	-0.112373	88.2668	-0.00158951	1.00423	87.8168	180.5	53	57	30.5	321
Global		FALSE	Exponential	-0.0840933	88.2885	-0.00131087	1.00569	87.696	184.5	42	75	44.5	346
Local	Alt	TRUE	Hole effect	0.456574	88.3306	0.00504004	0.998072	88.3858	187	132	27	3.5	349.5
Local	Alt + Lat	TRUE	Hole effect	0.483987	88.3126	0.00531971	0.995933	88.5519	186	138	25.5	11	360.5
Global	Alt	TRUE	Circular	0.0478212	87.3788	0.000455887	1.01292	86.1331	85.5	15.5	140	128	369
Global	Lat	FALSE	Tetraspherical	0.194733	89.6209	0.00171712	1.0034	89.2738	246.5	56	49	23	374.5
Local	Alt + Lat	TRUE	K-Bessel	0.418723	87.5456	0.00475398	1.00575	86.9128	123	127	75	52	377
Local	Alt	TRUE	K-Bessel	0.419258	87.5478	0.00476016	1.00577	86.9127	123	128	75	53.5	379.5
Neighbourhood		FALSE	J-Bessel	0.134416	89.0349	0.00129668	1.00477	88.3937	223.5	41	65	53.5	383
Local	Alt + Lat	TRUE	Stable	0.562017	87.4972	0.00643624	1.00465	86.9531	118.5	162.5	65	39	385
Local	Alt + Lat	TRUE	Gaussian	0.562017	87.4972	0.00643624	1.00465	86.9531	118.5	162.5	65	39	385
Global	Alt + Lat	TRUE	Circular	0.0982696	87.3808	0.00102606	1.01297	86.1301	85.5	33	140	128	386.5
Local	Alt	TRUE	Stable	0.562792	87.4992	0.00644521	1.00467	86.953	118.5	164.5	65	41.5	389.5
Local	Alt	TRUE	Gaussian	0.562792	87.4992	0.00644521	1.00467	86.953	118.5	164.5	65	41.5	389.5
Global	Alt + Lat	FALSE	Hole effect	-1.04817	87.3605	-0.0118865	1.00168	87.1815	80.5	271	40.5	8	400
Neighbourhood		FALSE	Pentaspherical	0.117232	89.0529	0.00108126	1.00606	88.2986	225	36	75	74	410
Global	Alt + Lat	FALSE	J-Bessel	-1.05012	87.3381	-0.0118111	0.992829	87.9373	76	268	24	47	415
Global	Lat	FALSE	J-Bessel	-0.538362	88.4605	-0.00624465	1.00292	88.1332	195.5	159	49	18.5	422
Local	Lat	FALSE	Hole effect	-0.596934	88.385	-0.00687608	1.00264	88.091	188.5	173	49	14	424.5
Global	Long	TRUE	Spherical	-0.245287	88.5514	-0.00277207	1.00603	87.8373	200.5	83	75	71	429.5
Global	Alt	FALSE	Hole effect	-1.19693	87.3016	-0.0135719	1.00098	87.1837	62.5	328	35	5	430.5
Neighbourhood		TRUE	Circular	0.478326	90.3878	0.00524054	1.0006	90.2212	254	137	35	7	433
Global	Long	FALSE	Hole effect	-0.58837	88.3991	-0.00677947	1.00332	88.0454	190.5	171	49	23	433.5
Global	Lat	FALSE	Hole effect	-0.595556	88.4207	-0.00686305	1.0033	88.0699	193	172	49	23	437
Neighbourhood	Lat	TRUE	Circular	0.507173	90.3682	0.00551039	0.995627	90.727	253	140	25.5	25	443.5
Neighbourhood		FALSE	Exponential	0.125252	89.0626	0.00114149	1.00764	88.1631	226	38	90.5	90	444.5
Local	Lat	TRUE	Spherical	-0.294968	88.5619	-0.0033291	1.0056	87.8834	202.5	102	75	68.5	448
Local	Alt + Lat	FALSE	Hole effect	-1.03474	87.3971	-0.0117677	1.00408	87.0021	101	265.5	57	27	450.5
Local	Lat	FALSE	J-Bessel	-0.454588	88.4396	-0.00535298	1.00569	87.8404	194	139	75	47	455
Local	Alt + Lat	FALSE	J-Bessel	-0.955971	87.4264	-0.0108927	1.00644	86.8263	113	223	75	47	458
Global		TRUE	Rational quadratic	-0.756645	87.7458	-0.00964138	1.00555	87.1328	141.5	211	75	50	477.5
Global	Lat	TRUE	Spherical	0.0391256	88.6524	0.000443102	1.01235	87.4109	205	13.5	133	126	477.5
Local	Lat	FALSE	Pentaspherical	-0.433845	88.4593	-0.00512121	1.00663	87.767	195.5	133	82	70	480.5
Global	Lat	TRUE	Gaussian	-1.0318	88.0017	-0.011703	1.00364	87.6637	153.5	260.5	47	20.5	481.5
Global		TRUE	Spherical	-0.339413	88.6879	-0.00382097	1.00714	87.8767	207	112	82	81	482
Global	Alt	FALSE	J-Bessel	-1.25157	87.2821	-0.0140781	0.992219	87.9371	57	343	23	61	484
Global	Lat	TRUE	Rational quadratic	-0.507415	87.9696	-0.00660631	1.00759	87.1801	150	167	90.5	78	485.5
Local	Lat	FALSE	Exponential	-0.377644	88.4799	-0.00454057	1.00808	87.6492	198	125	90.5	83.5	497
Global		FALSE	Tetraspherical	-0.0912565	89.2606	-0.00138919	1.00976	88.3092	235.5	47.5	115	100.5	498.5
Local	Lat	FALSE	Tetraspherical	-0.0909185	89.2826	-0.00138401	1.00967	88.337	237.5	46	115	100.5	499
Local	Lat	FALSE	Gaussian	-0.023161	89.257	-0.000492705	1.01133	88.1601	235.5	20	126	117.5	499
Global		TRUE	Pentaspherical	0.0199963	88.4673	-0.000635048	1.01371	87.003	197	22	146.5	137.5	503
Neighbourhood		FALSE	Tetraspherical	0.924433	89.9838	0.00883076	1.00214	89.5868	250	187	40.5	28.5	506
Global	Alt + Lat	TRUE	Rational quadratic	0.241308	87.8238	0.00285413	1.01387	86.5101	143	87	146.5	130.5	507
Global	Long	FALSE	Circular	0.0654508	89.6198	0.000365644	1.01165	88.5266	246.5	12	133	116	507.5
Local	Alt	FALSE	Hole effect	-1.38846	87.2937	-0.0158144	1.00404	86.9119	59.5	365	57	26	507.5
Global		FALSE	Spherical	-0.124319	89.3802	-0.00174362	1.00992	88.4365	240	57	115	99	511
Local	Alt + Lat	FALSE	Gaussian	-0.831282	87.5666	-0.00953817	1.00854	86.7802	125.5	206	102.5	77	511
Local	Alt + Lat	FALSE	Stable	-0.83506	87.5452	-0.00956691	1.00881	86.7368	123	207.5	102.5	81	514
Neighbourhood		FALSE	Spherical	1.17847	90.2356	0.0109476	0.999809	90.029	251	224	32	9	516
Global	Long	FALSE	Pentaspherical	-0.496086	88.534	-0.00582064	1.00833	87.6924	199	142	90.5	85	516.5
Local	Alt + Lat	FALSE	K-Bessel	-0.844545	87.5435	-0.00967522	1.0087	86.7433	121	214.5	102.5	79	517
Neighbourhood	Lat	FALSE	Spherical	0.267568	97.8368	0.00309262	0.998618	97.7112	391	96.5	29	6	522.5
Local	Lat	TRUE	Rational quadratic	-0.61397	88.0072	-0.00786401	1.00872	87.1061	156	181	102.5	90	529.5
Local	Lat	FALSE	Spherical	-0.167164	89.4296	-0.00220817	1.01011	88.4693	243	71	115	102.5	531.5
Global	Long	FALSE	J-Bessel	-0.539421	88.5558	-0.00630218	1.00811	87.742	202.5	160	90.5	81	534
Global	Long	FALSE	Tetraspherical	-0.183126	89.2754	-0.00239652	1.01025	88.2785	237.5	74	115	109	535.5
Global	Lat	TRUE	K-Bessel	-0.809466	88.0497	-0.00944897	1.00822	87.2246	163.5	201	90.5	83.5	538.5
Local	Alt	FALSE	J-Bessel	-1.31637	87.2965	-0.0150151	1.00634	86.7135	62.5	359	75	43	539.5
Local	Alt + Lat	FALSE	Circular	-0.922425	87.4489	-0.0105614	1.00991	86.5523	114.5	221	115	90	540.5
Local	Alt + Lat	TRUE	J-Bessel	0.380348	87.6087	0.00444736	1.01473	86.2133	131	123	153	134	541
Local	Alt + Lat	FALSE	Tetraspherical	-0.863202	87.4597	-0.00987864	1.01018	86.5394	116	218	115	93.5	542.5
Global	Long	TRUE	Tetraspherical	0.00767108	88.7359	-0.000443222	1.01531	87.1416	208.5	13.5	153	173	548
Local	Lat	FALSE	Circular	0.19457	89.6308	0.00179906	1.01107	88.5918	248	64	126	111.5	549.5
Global		FALSE	Gaussian	-0.145044	89.2352	-0.00184246	1.0116	88.1027	234	65	133	119	551
Global		FALSE	Circular	0.204195	89.6086	0.00191879	1.01123	88.553	245	67.5	126	113	551.5
Neighbourhood		FALSE	Gaussian	0.682088	89.8211	0.00666611	1.00539	89.143	249	169	65	68.5	551.5
Local	Lat	TRUE	Tetraspherical	-0.0302637	88.7354	-0.000876051	1.01499	87.1667	208.5	28	153	166	555.5
Local	Alt + Lat	TRUE	Tetraspherical	0.340595	87.7152	0.00410338	1.01612	86.2408	137.5	119	161	140	557.5
Global	Long	FALSE	Exponential	-0.438433	88.5472	-0.00522315	1.00984	87.5621	200.5	136	115	107	558.5
Global		TRUE	Hole effect	0.570184	88.8272	0.00646931	1.00646	87.8032	211.5	166	75	110	562.5
Local	Alt + Lat	FALSE	Spherical	-0.876962	87.4519	-0.0100442	1.01092	86.4694	114.5	220	126	104.5	565
Global	Long	FALSE	Spherical	-0.28771	89.3887	-0.00353906	1.01036	88.4069	241	105	115	104.5	565.5
Local	Alt + Lat	TRUE	Pentaspherical	0.131335	87.8494	0.0016645	1.01787	86.2157	144	54	194	178.5	570.5
Neighbourhood		FALSE	Circular	1.34179	90.8648	0.0117416	0.999739	90.5933	263	263.5	32	12	570.5
Local	Alt	FALSE	Gaussian	-1.10594	87.405	-0.0126766	1.00796	86.6793	101	310	90.5	72.5	574
Local	Alt	FALSE	Stable	-1.1312	87.3944	-0.012947	1.00837	86.6334	91.5	317	90.5	75.5	574.5
Global	Alt	TRUE	Hole effect	0.0308852	87.866	0.000319779	1.01967	86.0692	146.5	9	218.5	201.5	575.5
Global	Alt	TRUE	Rational quadratic	0.308022	88.012	0.00363084	1.01621	86.4975	156	108	161	151	576
Global	Long	FALSE	Gaussian	-0.173007	89.2931	-0.00213562	1.01305	88.046	239	70	140	128	577
Global	Alt + Lat	TRUE	Hole effect	0.0440355	87.8644	0.000467774	1.0196	86.0732	145	17.5	218.5	199.5	580.5
Local		TRUE	Hole effect	0.270145	89.0907	0.00296632	1.01221	87.7844	227	93	133	130.5	583.5
Local	Alt	FALSE	K-Bessel	-1.15877	87.4004	-0.0132656	1.00832	86.6421	101	324	90.5	75.5	591
Local	Alt	TRUE	J-Bessel	0.212889	87.7478	0.00255571	1.01798	86.0849	141.5	77	194	182.5	595
Global	Alt	TRUE	Spherical	-0.0478594	87.9484	-0.000675056	1.02033	86.0745	148	23	218.5	206	595.5
Global	Alt + Lat	TRUE	Spherical	0.0406536	87.9712	0.000337039	1.02063	86.071	150	10	225.5	211.5	597
Local	Alt	FALSE	Tetraspherical	-1.17731	87.3119	-0.0134704	1.01015	86.3988	65	326	115	92	598
Local	Alt + Lat	TRUE	Spherical	0.106018	88.0301	0.00120345	1.01922	86.2721	160	39	209.5	192.5	601
Local		TRUE	Rational quadratic	-1.56398	87.5675	-0.0187891	1.00343	87.1154	125.5	400	49	30.5	605
Local	Alt	FALSE	Spherical	-1.17354	87.317	-0.0134318	1.01032	86.3893	68.5	325	115	96.5	605
Global	Lat	TRUE	Stable	-0.983776	88.1989	-0.0115035	1.00929	87.2732	170	238	102.5	96.5	607
Neighbourhood	Lat	FALSE	Pentaspherical	1.35062	90.5163	0.0121292	0.991197	91.1029	257	285	20.5	44.5	607
Global		TRUE	Gaussian	-1.26797	88.0336	-0.0145422	1.00505	87.5649	160	351	65	32	608
Neighbourhood	Lat	FALSE	Tetraspherical	1.39464	90.8253	0.0121917	0.991352	91.3641	262	288	20.5	39	609.5
Local	Alt	FALSE	Circular	-1.2237	87.3235	-0.0140076	1.00993	86.4296	68.5	340.5	115	88	612
Neighbourhood	Alt + Lat	TRUE	Hole effect	-2.80365	87.0763	-0.0322394	1.00657	86.4687	23.5	457	82	50	612.5
Global	Lat	TRUE	Tetraspherical	0.219316	88.7596	0.00197254	1.01641	87.0915	201	69	161	185.5	616.5
Global		TRUE	K-Bessel	-1.02798	88.0259	-0.0120479	1.00836	87.1569	160	281	90.5	86	617.5
Local	Alt	TRUE	Pentaspherical	0.117042	87.8661	0.00152591	1.01982	86.0699	146.5	52	218.5	201.5	618.5
Global	Long	TRUE	Hole effect	0.785049	88.988	0.00884177	1.00767	87.7819	218	188	90.5	123.5	620
Local	Lat	TRUE	Hole effect	0.810127	88.9674	0.00891469	1.00766	87.7588	217	190	90.5	123.5	621
Global		FALSE	Stable	0.0876297	90.2789	0.000457515	1.01739	88.6179	252	15.5	174.5	182.5	624.5
Global	Lat	TRUE	Hole effect	0.795092	89.0201	0.00889064	1.0077	87.8055	221.5	189	90.5	123.5	624.5
Local	Alt	TRUE	Tetraspherical	0.327475	87.7236	0.00397883	1.01784	86.1062	137.5	118	194	177	626.5
Global	Long	TRUE	Gaussian	-1.47417	88.0073	-0.016859	1.0055	87.4819	156	370	65	37	628
Local	Alt	TRUE	Spherical	0.0870252	88.0432	0.00100049	1.02084	86.1502	162	31	225.5	209.5	628
Local	Lat	TRUE	Gaussian	-1.57829	87.974	-0.0179941	1.00407	87.5788	150	393.5	57	28.5	629
Global	Long	TRUE	K-Bessel	-1.02142	88.0587	-0.0118925	1.00908	87.1287	165	271	102.5	96.5	635
Local	Lat	FALSE	Stable	0.0366188	90.3972	-0.000198407	1.01794	88.6976	255	4	194	187.5	640.5
Global	Long	FALSE	Stable	0.030566	90.413	-0.00026701	1.0181	88.7007	256	6	194	189	645
Local	Lat	TRUE	Pentaspherical	-0.00967958	88.8467	-0.00103868	1.01822	86.9906	213.5	34	194	204.5	646
Local	Alt + Lat	FALSE	Pentaspherical	-1.02469	87.323	-0.0118031	1.0165	85.8614	68.5	267	174.5	137.5	647.5
Global	Lat	FALSE	Circular	-0.366211	91.0386	-0.00430977	1.01243	89.8739	276	120	133	120	649
Local		TRUE	Circular	0.409366	88.572	0.00357543	1.01628	86.9129	204	106	161	182.5	653.5
Local	Lat	TRUE	K-Bessel	-1.06655	88.0468	-0.0123996	1.00851	87.1696	163.5	303	102.5	87	656
Global	Long	TRUE	Pentaspherical	0.0156624	88.8613	-0.000737035	1.01854	86.9782	215	25	209.5	207.5	657
Global	Alt	FALSE	Spherical	-1.0298	87.2875	-0.0118853	1.01721	85.7649	59.5	271	174.5	153	658
Global		TRUE	Tetraspherical	0.365825	88.8271	0.00351854	1.01625	87.1571	211.5	104	161	185.5	662
Local	Alt + Lat	TRUE	Circular	0.116846	88.2572	0.00127619	1.0214	86.3	177	40	225.5	220.5	663
Global	Alt + Lat	FALSE	Spherical	-0.9578	87.3374	-0.0110635	1.01781	85.7632	76	228	194	166	664
Global	Alt	FALSE	Pentaspherical	-1.03251	87.284	-0.0119324	1.01737	85.7461	57	276	174.5	157.5	665
Global	Lat	FALSE	Spherical	-0.247537	91.237	-0.00315031	1.01548	89.7841	279	99	153	136	667
Local		TRUE	Gaussian	-0.617794	88.3818	-0.00758103	1.01629	86.9007	188.5	177	161	142	668.5
Global	Alt + Lat	FALSE	Pentaspherical	-0.969655	87.3292	-0.0112151	1.01791	85.7447	72.5	233	194	169.5	669
Global	Alt	FALSE	Circular	-1.03525	87.3091	-0.0119626	1.01723	85.7843	65	277.5	174.5	153	670
Local	Alt + Lat	TRUE	Rational quadratic	0.254175	87.9942	0.00308682	1.02029	86.1501	152	96.5	218.5	203	670
Global	Alt + Lat	FALSE	Circular	-0.954388	87.3626	-0.0110395	1.01787	85.7824	80.5	227	194	169.5	671
Global	Lat	FALSE	Gaussian	-0.4081	91.0822	-0.00498268	1.01288	89.8752	277	131	140	123.5	671.5
Global	Alt + Lat	FALSE	Tetraspherical	-0.992028	87.3271	-0.0114657	1.01784	85.7503	72.5	236	194	169.5	672
Global	Lat	TRUE	Pentaspherical	0.178395	88.8464	0.00111762	1.01903	86.9358	213.5	37	209.5	213.5	673.5
Neighbourhood		TRUE	Gaussian	0.0776666	94.5983	0.000731214	1.01319	92.8733	323	24	140	190	677
Global	Lat	FALSE	Exponential	-0.309777	90.9222	-0.00389649	1.01582	89.4499	264	115	161	140	680
Global	Alt	FALSE	Tetraspherical	-1.05854	87.2799	-0.0122247	1.01727	85.7518	57	294.5	174.5	155.5	681.5
Neighbourhood		FALSE	Stable	1.26865	92.6123	0.00965966	1.00419	91.6539	314	213	57	102.5	686.5
Neighbourhood		TRUE	Exponential	0.0243564	94.4774	0.000245244	1.01409	92.5144	319	5	146.5	220.5	691
Neighbourhood		TRUE	Rational quadratic	-0.0719342	94.5387	-0.000793453	1.0117	92.6347	321.5	26	133	211.5	692
Global		TRUE	Stable	-1.17694	88.1472	-0.0137871	1.00949	87.2177	166	333	102.5	96.5	698
Global	Alt + Lat + Long	FALSE	Stable	-1.06173	87.3824	-0.0122383	1.01686	85.8905	85.5	296.5	174.5	144.5	701
Global	Alt + Lat + Long	FALSE	Gaussian	-1.06173	87.3824	-0.0122383	1.01686	85.8905	85.5	296.5	174.5	144.5	701
Local	Alt	FALSE	Pentaspherical	-1.1169	87.2942	-0.0128711	1.01727	85.7708	59.5	314	174.5	153	701
Neighbourhood	Alt + Lat + Long	FALSE	Hole effect	-0.0716645	87.0941	-0.000605483	1.03785	83.8364	26.5	21	330	325	702.5
Global	Alt + Lat + Long	FALSE	J-Bessel	-1.04596	87.3834	-0.0120682	1.01748	85.8394	91.5	282.5	174.5	157.5	706
Neighbourhood		TRUE	Spherical	-0.290267	95.2153	-0.00250077	1.00984	93.4527	326	75	115	192.5	708.5
Neighbourhood		FALSE	K-Bessel	-0.137254	96.6065	-0.000845412	1.01264	94.9729	364	27	140	178.5	709.5
Local	Alt + Lat + Long	FALSE	Stable	-1.07442	87.3851	-0.0123812	1.01688	85.8911	91.5	300.5	174.5	144.5	711
Local	Alt + Lat + Long	FALSE	Gaussian	-1.07442	87.3851	-0.0123812	1.01688	85.8911	91.5	300.5	174.5	144.5	711
Local	Alt	TRUE	Rational quadratic	0.255441	88.0036	0.00311987	1.02168	86.0463	153.5	98	241.5	220.5	713.5
Global	Lat	TRUE	Exponential	-1.09928	88.2501	-0.0129933	1.00997	87.2612	175	318	115	107	715
Neighbourhood		TRUE	Stable	-0.0121756	94.5184	-5.28234e-05	1.01489	92.4898	320	1	153	244	718
Neighbourhood	Long	FALSE	Hole effect	-0.0614869	87.1523	-0.000478332	1.03833	83.8523	43	19	330	326	718
Global	Lat	FALSE	Rational quadratic	-0.275784	90.9581	-0.00362381	1.0169	89.3826	268	107	174.5	169.5	719
Global	Lat + Long	FALSE	Stable	-1.05948	87.4077	-0.0122096	1.01699	85.9043	109.5	291	174.5	148.5	723.5
Global	Lat + Long	FALSE	Gaussian	-1.05948	87.4077	-0.0122096	1.01699	85.9043	109.5	291	174.5	148.5	723.5
Local	Alt	TRUE	Circular	0.0848518	88.2766	0.000918816	1.02297	86.1961	183	30	261.5	254.5	729
Global	Alt + Lat + Long	FALSE	K-Bessel	-1.04573	87.3883	-0.0120744	1.01768	85.8262	91.5	282.5	194	162.5	730.5
Local	Lat + Long	FALSE	Stable	-1.09421	87.4	-0.0126078	1.0169	85.9044	101	308.5	174.5	148.5	732.5
Local	Lat + Long	FALSE	Exponential	-1.09421	87.4	-0.0126078	1.0169	85.9044	101	308.5	174.5	148.5	732.5
Neighbourhood	Lat + Long	FALSE	Hole effect	0.0557586	87.159	0.000909274	1.03842	83.8518	46.5	29	330	327	732.5
Neighbourhood	Alt + Lat + Long	FALSE	Stable	-0.351834	87.0829	-0.00393516	1.02914	84.5363	23.5	116.5	301	292	733
Neighbourhood	Alt + Lat + Long	FALSE	Gaussian	-0.351834	87.0829	-0.00393516	1.02914	84.5363	23.5	116.5	301	292	733
Neighbourhood	Lat + Long	FALSE	J-Bessel	-0.169381	87.1551	-0.00177731	1.03074	84.4743	46.5	61	312.5	314.5	734.5
Local	Alt + Lat + Long	FALSE	J-Bessel	-1.05848	87.388	-0.012209	1.01752	85.8404	91.5	291	194	159.5	736
Neighbourhood	Lat	TRUE	Gaussian	-0.228405	94.4558	-0.00191645	1.01469	92.6793	318	67.5	153	198	736.5
Local	Alt + Lat + Long	FALSE	K-Bessel	-1.05743	87.39	-0.0122063	1.01769	85.8267	91.5	291	194	162.5	739
Neighbourhood	Lat + Long	FALSE	Stable	-0.265737	87.1264	-0.00291737	1.02951	84.5486	37.5	91.5	312.5	298.5	740
Neighbourhood	Lat + Long	FALSE	Gaussian	-0.265737	87.1264	-0.00291737	1.02951	84.5486	37.5	91.5	312.5	298.5	740
Neighbourhood	Long	FALSE	Stable	-0.333704	87.1245	-0.00371427	1.02948	84.5487	34	109.5	301	298.5	743
Neighbourhood	Long	FALSE	Gaussian	-0.333704	87.1245	-0.00371427	1.02948	84.5487	34	109.5	301	298.5	743
Global	Lat + Long	FALSE	J-Bessel	-1.03676	87.4131	-0.0119571	1.01768	85.8517	109.5	277.5	194	162.5	743.5
Neighbourhood	Alt + Lat + Long	FALSE	J-Bessel	-0.274037	87.105	-0.00301293	1.03033	84.4602	30.5	94	312.5	309	746
Neighbourhood	Lat	FALSE	Rational quadratic	0.26733	101.562	0.000467476	0.988525	103.621	470	17.5	11	250	748.5
Global	Lat + Long	FALSE	K-Bessel	-1.04195	87.4116	-0.012028	1.01778	85.8405	109.5	280	194	166	749.5
Local		TRUE	K-Bessel	-0.653438	88.4032	-0.00833425	1.01776	86.7544	190.5	185	194	180	749.5
Neighbourhood	Alt + Lat + Long	FALSE	K-Bessel	-0.346452	87.077	-0.00387891	1.02963	84.4915	23.5	113	312.5	301	750
Global		FALSE	Rational quadratic	-0.19095	90.9591	-0.00261718	1.01906	89.1884	268	78	209.5	195.5	751
Neighbourhood	Lat + Long	FALSE	K-Bessel	-0.278393	87.1184	-0.00307487	1.02992	84.5075	34	95	321	304.5	754.5
Local	Lat	FALSE	Rational quadratic	-0.196852	90.9913	-0.00270142	1.01908	89.2174	273	81	209.5	195.5	759
Local	Alt + Long	FALSE	Stable	-0.454424	87.0986	-0.00513667	1.02931	84.5381	28.5	134.5	301	295	759
Local	Alt + Long	FALSE	Gaussian	-0.454424	87.0986	-0.00513667	1.02931	84.5381	28.5	134.5	301	295	759
Neighbourhood	Lat	TRUE	Rational quadratic	-0.30814	94.3552	-0.00287616	1.01289	92.4264	316	88	140	215	759
Local	Lat	TRUE	Stable	-1.2593	88.2569	-0.0147842	1.01039	87.2124	177	356	115	111.5	759.5
Local	Lat + Long	FALSE	K-Bessel	-1.0734	87.4047	-0.0123888	1.0177	85.8406	101	302	194	162.5	759.5
Local	Lat + Long	FALSE	J-Bessel	-1.09005	87.4017	-0.0125683	1.01754	85.8519	101	307	194	159.5	761.5
Neighbourhood	Long	FALSE	K-Bessel	-0.338691	87.1163	-0.00378206	1.02989	84.5076	34	111	312.5	304.5	762
Local		TRUE	Exponential	-0.390499	88.9295	-0.00552864	1.01871	87.1398	216	141	209.5	199.5	766
Neighbourhood	Alt + Long	TRUE	Stable	1.3806	99.8584	0.0116158	0.990876	100.37	457	254.5	20.5	34.5	766.5
Neighbourhood	Alt + Long	TRUE	Gaussian	1.3806	99.8584	0.0116164	0.990923	100.365	457	254.5	20.5	34.5	766.5
Global	Long	FALSE	Rational quadratic	-0.215435	90.9899	-0.00290735	1.01909	89.215	273	89.5	209.5	195.5	767.5
Neighbourhood	Long	FALSE	J-Bessel	-0.265481	87.1514	-0.0029051	1.0307	84.4746	43	89.5	321	314.5	768
Global	Long	TRUE	Stable	-1.22753	88.2725	-0.014427	1.01082	87.1891	180.5	350	126	115	771.5
Local	Alt + Long	FALSE	K-Bessel	-0.437768	87.0908	-0.00494889	1.02977	84.493	26.5	130	312.5	302.5	771.5
Neighbourhood	Alt + Long	TRUE	Circular	1.3806	99.8584	0.0116047	0.989923	100.467	457	247	18	50	772
Neighbourhood	Alt	FALSE	Pentaspherical	-0.811676	86.8209	-0.00939855	1.02547	84.6058	9.5	197	284.5	282	773
Neighbourhood	Lat	TRUE	Exponential	-0.299256	94.268	-0.00278671	1.01496	92.3023	315	84	153	224	776
Neighbourhood	Alt + Long	TRUE	Spherical	1.3806	99.8584	0.0115983	0.98938	100.522	457	247	11	61	776
Neighbourhood	Alt + Long	TRUE	Tetraspherical	1.3806	99.8584	0.0115983	0.98938	100.522	457	247	11	61	776
Neighbourhood	Alt + Long	TRUE	Pentaspherical	1.3806	99.8584	0.0115983	0.98938	100.522	457	247	11	61	776
Neighbourhood	Alt + Long	TRUE	Exponential	1.3806	99.8584	0.0115983	0.98938	100.522	457	247	11	61	776
Neighbourhood	Alt + Long	TRUE	Rational quadratic	1.3806	99.8584	0.0115983	0.98938	100.522	457	247	11	61	776
Neighbourhood	Alt + Long	FALSE	Circular	1.3806	99.8584	0.0115983	0.98938	100.522	457	247	11	61	776
Neighbourhood	Alt + Long	FALSE	Spherical	1.3806	99.8584	0.0115983	0.98938	100.522	457	247	11	61	776
Neighbourhood	Alt + Long	FALSE	Tetraspherical	1.3806	99.8584	0.0115983	0.98938	100.522	457	247	11	61	776
Neighbourhood	Alt + Long	FALSE	Pentaspherical	1.3806	99.8584	0.0115983	0.98938	100.522	457	247	11	61	776
Neighbourhood	Alt + Long	FALSE	Exponential	1.3806	99.8584	0.0115983	0.98938	100.522	457	247	11	61	776
Neighbourhood	Alt + Long	FALSE	Gaussian	1.3806	99.8584	0.0115983	0.98938	100.522	457	247	11	61	776
Neighbourhood	Alt + Long	FALSE	Rational quadratic	1.3806	99.8584	0.0115983	0.98938	100.522	457	247	11	61	776
Neighbourhood		TRUE	Hole effect	1.0839	97.0915	0.0096082	1.00213	95.6246	386	210	40.5	140	776.5
Local	Lat	TRUE	Exponential	-1.25449	88.2694	-0.0147953	1.01062	87.2007	180.5	357	126	114	777.5
Global		TRUE	Exponential	-1.16107	88.4071	-0.0137289	1.01235	87.2099	192	332	133	121	778
Neighbourhood	Alt	FALSE	Spherical	-0.833404	86.8082	-0.00965117	1.02529	84.6077	6.5	212	284.5	276.5	779.5
Global	Long	TRUE	Exponential	-1.2393	88.2866	-0.014621	1.01093	87.1897	184.5	353	126	117.5	781
Neighbourhood	Alt	FALSE	Tetraspherical	-0.826533	86.8154	-0.00957226	1.02541	84.6054	9.5	207.5	284.5	280	781.5
Neighbourhood	Alt	FALSE	Circular	-0.859208	86.797	-0.00995538	1.02513	84.6072	5	219	284.5	273.5	782
Neighbourhood	Alt + Lat	FALSE	Gaussian	-1.22106	87.14	-0.0140971	1.01919	85.444	40	345	209.5	187.5	782
Neighbourhood		TRUE	K-Bessel	-0.116314	94.6142	-0.00101286	1.01588	92.4327	324	32	161	272	789
Local	Alt + Long	FALSE	J-Bessel	-0.401967	87.1233	-0.00451333	1.03051	84.4633	34	124	321	311.5	790.5
Neighbourhood	Lat	TRUE	Hole effect	0.796798	96.9551	0.00731077	1.00439	95.3427	385	175	57	175.5	792.5
Neighbourhood	Alt	TRUE	Rational quadratic	-2.10205	86.7873	-0.0244501	1.01805	85.1974	3.5	428	194	173	798.5
Neighbourhood	Alt + Lat	FALSE	Stable	-1.24072	87.1419	-0.0143311	1.01956	85.4159	40	349	218.5	191	798.5
Global	Lat	TRUE	Circular	1.50664	89.1605	0.0158754	1.00927	88.174	231.5	366	102.5	107	807
Neighbourhood	Alt + Lat	FALSE	J-Bessel	-1.80239	87.1131	-0.0209011	1.01817	85.519	30.5	415	194	173	812.5
Neighbourhood	Alt	TRUE	Circular	-1.22231	86.6956	-0.0141847	1.02234	84.7178	1	346	241.5	225	813.5
Local		FALSE	Pentaspherical	-0.812042	88.1977	-0.00950945	1.02072	86.2887	170	205	225.5	213.5	814
Neighbourhood	Alt + Lat	FALSE	K-Bessel	-1.272	87.158	-0.0147003	1.02005	85.3915	46.5	355	218.5	195.5	815.5
Local		FALSE	Tetraspherical	-0.805498	88.2156	-0.00941039	1.02124	86.2587	172	198.5	225.5	220.5	816.5
Neighbourhood	Lat	TRUE	Stable	-0.307397	94.3728	-0.00279912	1.01633	92.2905	317	85	161	254.5	817.5
Neighbourhood	Alt + Lat	FALSE	Hole effect	-2.36038	87.1811	-0.0273822	1.01742	85.653	49	441	174.5	155.5	820
Global	Lat	FALSE	Stable	0.181906	91.8925	0.0013689	1.04891	87.5418	307	45	136	336	824
Local	Lat	TRUE	Circular	1.25753	89.0975	0.0132105	1.0136	87.7422	228	321	146.5	132	827.5
Global	Lat	FALSE	K-Bessel	-0.0904464	92.0472	-0.00141443	1.04678	87.8528	313	50	135	335	833
Global	Long	TRUE	Rational quadratic	-0.602788	88.0217	88.0217	1.00897	87.0969	158	483	102.5	93.5	837
Neighbourhood	Alt	TRUE	Spherical	-1.22257	86.7203	0.0142019	1.0226	84.7277	2	347	261.5	227	837.5
Global	Long	TRUE	Circular	1.31043	89.1176	0.0138018	1.01392	87.7307	229	334	146.5	133	842.5
Local		FALSE	Exponential	-0.814773	88.1884	-0.00958501	1.02165	86.1958	168	209	241.5	227	845.5
Local		FALSE	Stable	0.174847	89.5781	0.00169265	1.02506	87.2479	244	55	264.5	285	848.5
Local		FALSE	Spherical	-0.800316	88.2399	-0.00932363	1.02194	86.2194	173.5	195	241.5	243	853
Neighbourhood	Alt	FALSE	Rational quadratic	-0.979054	86.8368	-0.0114202	1.02964	84.2815	13	235	312.5	295	855.5
Neighbourhood	Alt + Lat	TRUE	Circular	-1.51928	86.8671	-0.0176697	1.0221	84.916	17	383	241.5	216.5	858
Global		TRUE	Circular	1.35633	89.1332	0.0142987	1.01407	87.719	230	348	146.5	135	859.5
Neighbourhood	Alt + Lat	TRUE	Tetraspherical	-1.65723	86.8146	-0.0193006	1.02155	84.9321	6.5	404	241.5	207.5	859.5
Global	Alt + Lat	FALSE	K-Bessel	-0.997588	87.3786	-0.0115862	1.02433	85.2557	85.5	240	272.5	262	860
Neighbourhood	Alt + Lat	TRUE	Spherical	-1.65751	86.8192	-0.0192858	1.02151	84.9304	9.5	403	241.5	209.5	863.5
Local		TRUE	Stable	-0.902942	88.6843	-0.0110721	1.02051	86.8207	206	229	225.5	204.5	865
Global	Alt + Lat	FALSE	Rational quadratic	-0.968105	87.338	-0.0112375	1.02484	85.1639	76	234	284.5	271	865.5
Neighbourhood		FALSE	Rational quadratic	1.46832	99.7618	0.0119909	1.00527	99.0315	449	279	65	72.5	865.5
Local	Lat	FALSE	K-Bessel	-0.258347	90.9639	-0.00316718	1.02234	88.8662	268	100	241.5	256.5	866
Local	Alt + Lat + Long	FALSE	Hole effect	-1.00564	87.3687	-0.0116658	1.02415	85.267	82	258	272.5	256.5	869
Neighbourhood	Lat	TRUE	Spherical	-0.359208	95.3181	-0.00282727	1.02201	92.6115	327	86	141.5	316.5	871
Global	Alt	TRUE	J-Bessel	0.219394	87.6675	0.00251919	1.04071	84.1145	133.5	76	332.5	329.5	871.5
Neighbourhood		TRUE	Tetraspherical	-0.0223868	95.4359	-0.00035172	1.02027	92.7632	330	11	218.5	313	872.5
Global	Long	FALSE	K-Bessel	-0.210527	90.9868	-0.00263045	1.02259	88.8684	273	79	261.5	262	875.5
Neighbourhood	Lat	TRUE	K-Bessel	-0.314388	94.5354	-0.00274385	1.01813	92.2469	321.5	82	194	284	881.5
Global	Alt	FALSE	Stable	-1.10289	87.3511	-0.0127859	1.02284	85.3545	78.5	312.5	261.5	229.5	882
Global	Alt	FALSE	Gaussian	-1.10289	87.3511	-0.0127859	1.02284	85.3545	78.5	312.5	261.5	229.5	882
Global	Alt + Lat	FALSE	Stable	-1.02608	87.3988	-0.0119024	1.0234	85.3532	101	273.5	261.5	248	884
Global	Alt + Lat	FALSE	Gaussian	-1.02608	87.3988	-0.0119024	1.0234	85.3532	101	273.5	261.5	248	884
Global	Alt	FALSE	Rational quadratic	-1.01211	87.3175	-0.0117437	1.02465	85.1605	68.5	263.5	284.5	270	886.5
Global		FALSE	K-Bessel	-0.220923	91.0166	-0.00269368	1.02339	88.8245	275	80	261.5	273.5	890
Neighbourhood		TRUE	Pentaspherical	0.0100709	95.5121	-8.47245e-05	1.02161	92.6931	331	2	241.5	318	892.5
Local		FALSE	Circular	-0.800065	88.2737	-0.00928845	1.02289	86.167	180.5	193.5	261.5	258.5	894
Local		FALSE	Gaussian	-0.817815	88.2562	-0.00949349	1.02253	86.1842	177	203.5	261.5	252	894
Global	Alt + Lat	TRUE	J-Bessel	0.291024	87.671	0.0033545	1.04072	84.117	133.5	103	332.5	329.5	898.5
Global	Alt	FALSE	K-Bessel	-1.07173	87.3313	-0.0124394	1.02376	85.257	72.5	304	272.5	252	901
Neighbourhood	Lat	FALSE	Circular	0.865322	98.1425	0.00668777	0.973066	102.051	394	170	3	334	901
Neighbourhood	Alt	FALSE	Hole effect	-2.78399	87.2217	-0.0323373	1.01902	85.5611	52	458	209.5	182.5	902
Neighbourhood	Alt + Lat	FALSE	Spherical	-1.29025	87.1433	-0.0149828	1.02345	85.1009	40	358	261.5	245.5	905
Neighbourhood	Alt + Lat	FALSE	Circular	-1.17827	87.1455	-0.0136657	1.02431	85.0282	43	329	272.5	262	906.5
Local		FALSE	K-Bessel	-0.831665	88.1964	-0.00978089	1.02294	86.0894	170	217	261.5	258.5	907
Local	Long	FALSE	Stable	-0.683744	87.7155	-0.00799426	1.02877	85.2235	137.5	182.5	301	287.5	908.5
Local	Long	FALSE	Gaussian	-0.683744	87.7155	-0.00799426	1.02877	85.2235	137.5	182.5	301	287.5	908.5
Local	Long	FALSE	K-Bessel	-0.663379	87.7204	-0.00777575	1.02943	85.1728	137.5	179	301	292	909.5
Neighbourhood	Lat	FALSE	Exponential	1.12946	97.1397	0.00911017	0.977259	100.574	387	192	4	328	911
Local	Long	FALSE	J-Bessel	-0.69066	87.7198	-0.00808062	1.0292	85.1916	137.5	184	301	289.5	912
Local		TRUE	Pentaspherical	0.215306	89.0108	0.00139413	1.03192	85.9131	220	47.5	324	323	914.5
Global	Alt + Long	TRUE	Spherical	-0.604848	91.3374	-0.00621026	1.02166	89.3315	287	150	241.5	236.5	915
Global	Alt + Long	TRUE	Tetraspherical	-0.604848	91.3374	-0.00621026	1.02166	89.3315	287	150	241.5	236.5	915
Global	Alt + Long	TRUE	Pentaspherical	-0.604848	91.3374	-0.00621026	1.02166	89.3315	287	150	241.5	236.5	915
Global	Alt + Long	TRUE	Exponential	-0.604848	91.3374	-0.00621026	1.02166	89.3315	287	150	241.5	236.5	915
Global	Alt + Long	TRUE	Rational quadratic	-0.604848	91.3374	-0.00621026	1.02166	89.3315	287	150	241.5	236.5	915
Global	Alt + Long	FALSE	Circular	-0.604848	91.3374	-0.00621026	1.02166	89.3315	287	150	241.5	236.5	915
Global	Alt + Long	FALSE	Spherical	-0.604848	91.3374	-0.00621026	1.02166	89.3315	287	150	241.5	236.5	915
Global	Alt + Long	FALSE	Tetraspherical	-0.604848	91.3374	-0.00621026	1.02166	89.3315	287	150	241.5	236.5	915
Global	Alt + Long	FALSE	Pentaspherical	-0.604848	91.3374	-0.00621026	1.02166	89.3315	287	150	241.5	236.5	915
Global	Alt + Long	FALSE	Exponential	-0.604848	91.3374	-0.00621026	1.02166	89.3315	287	150	241.5	236.5	915
Global	Alt + Long	FALSE	Gaussian	-0.604848	91.3374	-0.00621026	1.02166	89.3315	287	150	241.5	236.5	915
Global	Alt + Long	FALSE	Rational quadratic	-0.604848	91.3374	-0.00621026	1.02166	89.3315	287	150	241.5	236.5	915
Local	Alt + Lat	FALSE	Rational quadratic	-0.959061	87.3324	-0.0111871	1.02987	84.7374	72.5	232	312.5	302.5	919.5
Neighbourhood	Lat	TRUE	J-Bessel	1.43244	95.8138	0.0151985	0.972157	97.8066	333	360	2	227	922
Local		FALSE	Rational quadratic	-0.0458766	91.2228	-0.00104625	1.02899	88.5698	278	35	301	310	924
Neighbourhood	Alt	FALSE	K-Bessel	-1.04369	86.8223	-0.0122109	1.03085	84.1625	9.5	291	321	311.5	933
Neighbourhood		TRUE	J-Bessel	1.38058	95.8162	0.0146847	0.970907	97.8553	334	354	1	245.5	934.5
Global	Lat + Long	FALSE	Hole effect	-1.02588	87.4187	-0.0119149	1.02458	85.2789	112	275	284.5	266.5	938
Local	Lat + Long	FALSE	Rational quadratic	-1.0802	87.3989	-0.0125435	1.02434	85.2792	101	305.5	272.5	262	941
Local	Lat + Long	FALSE	Hole effect	-1.0802	87.3989	-0.0125435	1.02434	85.2792	101	305.5	272.5	262	941
Neighbourhood	Alt	TRUE	K-Bessel	-2.17277	87.2729	-0.0252683	1.02217	85.3183	55	429	241.5	216.5	942
Neighbourhood	Alt + Lat	FALSE	Pentaspherical	-1.45447	86.9165	-0.0169756	1.02483	84.7621	19	372.5	284.5	269	945
Neighbourhood	Alt	TRUE	Stable	-2.22164	87.2322	-0.025859	1.02217	85.2747	53.5	430.5	241.5	220.5	946
Neighbourhood	Alt	TRUE	Gaussian	-2.22164	87.2322	-0.025859	1.02217	85.2747	53.5	430.5	241.5	220.5	946
Global	Alt + Long	TRUE	Circular	-0.604848	91.3374	-0.00621367	1.02222	89.2825	287	150	261.5	248	946.5
Neighbourhood	Alt + Lat	TRUE	J-Bessel	-1.76393	86.8287	-0.0205613	1.0237	84.7553	12	410	272.5	252	946.5
Neighbourhood	Alt + Lat	FALSE	Tetraspherical	-1.38127	86.9299	-0.0161115	1.02529	84.7348	20	367	284.5	276.5	948
Neighbourhood	Alt	FALSE	Stable	-1.10459	86.8502	-0.0129132	1.03034	84.2305	14.5	315.5	312.5	307	949.5
Neighbourhood	Alt	FALSE	Gaussian	-1.10459	86.8502	-0.0129132	1.03034	84.2305	14.5	315.5	312.5	307	949.5
Local	Alt	FALSE	Rational quadratic	-1.00923	87.307	-0.0117709	1.03015	84.6918	65	265.5	312.5	307	950
Global	Alt + Long	TRUE	Stable	-0.604848	91.3374	-0.00621965	1.0232	89.1966	287	157.5	241.5	266.5	952.5
Local		TRUE	Spherical	-0.366489	89.1678	-0.00457481	1.02817	86.4567	233	126	295	316.5	970.5
Global	Alt + Long	TRUE	Gaussian	-0.604848	91.3374	-0.00621995	1.02325	89.1924	287	157.5	261.5	266.5	972.5
Neighbourhood	Alt	FALSE	J-Bessel	-4.35134	87.6579	-0.0504606	1.01852	86.0492	132	459	209.5	175.5	976
Local		FALSE	Hole effect	-0.313615	91.8343	-0.00327839	1.02463	89.4582	305	101	284.5	286	976.5
Neighbourhood	Lat	TRUE	Pentaspherical	-0.187315	95.3993	-0.00149238	1.02519	92.3716	329	51	284.5	321	985.5
Neighbourhood	Alt + Lat	TRUE	K-Bessel	-1.76072	87.1635	-0.0204834	1.02424	85.022	46.5	409	272.5	266.5	994.5
Neighbourhood	Lat	TRUE	Tetraspherical	-0.225803	95.3778	-0.00178649	1.02454	92.4505	328	63	284.5	320	995.5
Local		TRUE	Tetraspherical	0.462302	89.1645	0.00435855	1.03148	86.1128	231.5	122	321	322	996.5
Neighbourhood	Alt	TRUE	J-Bessel	-1.1423	86.7885	-0.013548	1.04394	83.0364	3.5	327	334	332	996.5
Global	Lat	TRUE	J-Bessel	0.756199	91.7851	0.0106504	1.05581	87.0083	300	222	140	340	1002
Local		FALSE	J-Bessel	-0.415279	91.8777	-0.00434033	1.02656	89.3527	306	121	293	289.5	1009.5
Neighbourhood	Alt + Lat	TRUE	Rational quadratic	-1.83957	86.9536	-0.0215301	1.02556	84.7445	21	417	293	280	1011
Neighbourhood	Alt + Lat	FALSE	Rational quadratic	-1.23693	86.861	-0.0145541	1.033	84.0288	16	352	325.5	319	1012.5
Neighbourhood	Alt	TRUE	Hole effect	-2.32406	86.8952	-0.0271804	1.02532	84.6861	18	438	284.5	280	1020.5
Neighbourhood	Alt + Lat	TRUE	Stable	-1.85122	87.1946	-0.0215606	1.02494	84.9923	50.5	418.5	284.5	276.5	1030
Neighbourhood	Alt + Lat	TRUE	Gaussian	-1.85122	87.1946	-0.0215606	1.02494	84.9923	50.5	418.5	284.5	276.5	1030
Neighbourhood	Lat	FALSE	K-Bessel	0.0560171	97.6139	0.00135402	1.03252	94.5062	390	44	325.5	324	1083.5
Neighbourhood	Lat	FALSE	Gaussian	-1.39732	110.07	-0.0118807	1.0077	107.792	482	269	90.5	283	1124.5
Neighbourhood	Alt	FALSE	Exponential	1.03643	96.0835	0.0122851	2.79326	35.7404	137	298.5	350	350.5	1136
Neighbourhood	Lat	FALSE	Stable	1.12678	94.9273	0.00779272	1.03568	91.1554	325	180	327	333	1165
Local	Lat	TRUE	J-Bessel	0.639274	91.7114	0.00937858	1.05442	87.0473	296	196	337.5	337.5	1167
Global	Long	TRUE	J-Bessel	0.656695	91.6777	0.00975924	1.05432	87.0224	295	216	337.5	337.5	1186
Local	Alt + Lat	TRUE	Exponential	0.653813	97.9543	0.00389181	2.30696	44.4901	392	114	343	345.5	1194.5
Local	Alt	TRUE	Exponential	0.712769	97.1887	0.00477315	2.27433	44.7259	388	129	341	341	1199
Neighbourhood	Alt + Lat	TRUE	Exponential	0.772929	97.5455	0.00610799	2.28701	44.6017	389	143	342	342	1216
Neighbourhood	Alt + Lat	FALSE	Exponential	0.946843	95.8669	0.00929481	2.32638	42.8494	335.5	193.5	344	343	1216
Local		TRUE	J-Bessel	-1.27238	91.9515	-0.012294	1.03662	88.2346	308	298.5	328	331	1265.5
Neighbourhood	Alt	TRUE	Exponential	0.762603	98.3729	0.00716801	2.69334	38.2483	399	174	347	347	1267
Global	Alt + Lat	TRUE	Exponential	0.768408	98.5676	0.00643326	2.69784	38.2791	408.5	161	349	349	1267.5
Global	Alt	TRUE	Exponential	0.779926	98.5193	0.00664916	2.69519	38.2904	405.5	168	348	348	1269.5
Global		TRUE	J-Bessel	0.924937	91.7795	0.012771	1.05538	87.0425	298	311	339	339	1287
Neighbourhood	Lat + Long	TRUE	Exponential	0.78874	98.2593	0.00940551	2.89071	35.1635	395	198.5	354.5	354	1302
Neighbourhood	Long	TRUE	Exponential	0.788547	98.296	0.00941735	2.89146	35.1645	398	200	354.5	355	1307.5
Neighbourhood	Alt + Lat + Long	TRUE	Exponential	0.786074	98.2771	0.00947704	2.90281	35.0325	396	202	359	356	1313
Neighbourhood	Alt + Lat	TRUE	Pentaspherical	0.970862	98.1343	0.00968209	2.84004	36.1741	393	214.5	353	353	1313.5
Local	Alt + Long	TRUE	Exponential	0.784743	98.2943	0.00948597	2.90223	35.0439	397	203.5	358	357	1315.5
Global	Alt	TRUE	Pentaspherical	0.903555	98.7165	0.0090311	3.31659	31.2054	418	191	372	372	1353
Global	Alt + Lat	TRUE	Pentaspherical	0.890685	98.756	0.00872809	3.31951	31.1976	422	186	373	373	1354
Global	Alt	TRUE	Tetraspherical	0.834136	99.0109	0.00771732	3.38734	30.6604	428.5	178	374	374	1354.5
Local	Alt	FALSE	Exponential	1.17149	95.7412	0.0138156	2.34344	42.4788	332	335	345	344	1356
Local	Alt + Lat	FALSE	Exponential	1.15496	95.8651	0.013681	2.35337	42.4049	335.5	330	346	345.5	1357
Global	Alt + Lat	TRUE	Tetraspherical	0.820825	99.0539	0.00737529	3.39045	30.653	430.5	176	376	375.5	1358
Neighbourhood	Alt	TRUE	Pentaspherical	0.961779	98.6162	0.0115256	3.31516	31.1476	410.5	239	371	371	1391.5
Neighbourhood	Lat + Long	FALSE	Exponential	1.0648	96.3074	0.0138695	3.08441	32.4413	342.5	337	363.5	362.5	1405.5
Neighbourhood	Long	FALSE	Exponential	1.06594	96.3129	0.0138849	3.08432	32.4417	342.5	338	363.5	362.5	1406.5
Neighbourhood	Alt + Lat + Long	FALSE	Exponential	1.07107	96.289	0.0140137	3.09627	32.3125	340.5	340.5	366.5	366	1413.5
Local	Alt + Long	FALSE	Exponential	1.07198	96.2867	0.0140307	3.09573	32.3161	340.5	342	366.5	365	1414
Neighbourhood	Alt	TRUE	Tetraspherical	0.933487	99.0055	0.0114783	3.38888	30.6039	428.5	237	375	375.5	1416
Global	Alt + Lat	FALSE	Exponential	1.2635	96.1218	0.0179485	2.79452	35.7789	338	390.5	352	350.5	1431
Global	Alt	FALSE	Exponential	1.26727	96.1321	0.0179922	2.79386	35.7827	339	393.5	351	352	1435.5
Neighbourhood	Lat + Long	TRUE	Pentaspherical	0.922451	98.4704	0.0132319	3.48983	29.2119	401	322	377	384	1484
Global	Lat + Long	FALSE	Exponential	1.31949	96.4109	0.0206878	3.08607	32.4841	346	411	365	364	1486
Neighbourhood	Lat + Long	TRUE	Tetraspherical	0.856789	98.7003	0.0121841	3.53898	28.8969	415.5	287	385	400.5	1488
Neighbourhood	Alt + Lat + Long	TRUE	Pentaspherical	0.908748	98.4709	0.0130414	3.49957	29.1405	401	319	382	387	1489
Neighbourhood	Long	TRUE	Pentaspherical	0.922193	98.5	0.0132416	3.49054	29.2124	404	323	378	386	1491
Local	Alt + Long	TRUE	Pentaspherical	0.909576	98.484	0.0131061	3.499	29.1479	403	320	381	388	1492
Local	Alt + Lat + Long	FALSE	Exponential	1.3266	96.3856	0.0208822	3.0975	32.3584	344.5	413	368.5	367	1493
Global	Alt + Lat + Long	FALSE	Exponential	1.32684	96.3946	0.0208808	3.09795	32.3553	344.5	413	368.5	368	1494
Neighbourhood	Alt + Lat + Long	TRUE	Tetraspherical	0.848118	98.7304	0.0120894	3.54859	28.8342	420	284	392	403.5	1499.5
Local	Alt + Long	TRUE	Tetraspherical	0.849417	98.7382	0.0121647	3.54827	28.8385	421	286	390.5	403.5	1501
Neighbourhood	Lat + Long	TRUE	Spherical	0.806131	99.0464	0.0116807	3.60423	28.5008	430.5	259	395	416.5	1501
Neighbourhood	Long	TRUE	Tetraspherical	0.857384	98.7225	0.0122171	3.53957	28.8972	419	294.5	386.5	402	1502
Global	Lat + Long	TRUE	Exponential	1.17286	98.4662	0.0179425	2.89217	35.2081	401	388.5	356	358	1503.5
Neighbourhood	Long	TRUE	Spherical	0.806472	99.0597	0.0116994	3.60461	28.5009	432	260.5	396	418.5	1507
Local	Lat + Long	TRUE	Exponential	1.17125	98.5182	0.0179415	2.89344	35.209	405.5	388.5	357	359	1510
Neighbourhood	Lat + Long	FALSE	Pentaspherical	1.11389	96.5121	0.0169712	3.64283	27.5201	361	371	402.5	377	1511.5
Local	Alt + Long	FALSE	Pentaspherical	1.11887	96.4882	0.0171336	3.65514	27.4215	353	375	406	379.5	1513.5
Neighbourhood	Alt + Lat + Long	FALSE	Pentaspherical	1.11778	96.4924	0.0171041	3.65552	27.4201	353	374	407	379.5	1513.5
Neighbourhood	Long	FALSE	Pentaspherical	1.11447	96.5152	0.0169808	3.6428	27.5202	363	372.5	402.5	378	1516
Local	Long	FALSE	Exponential	1.36874	96.5034	0.0223106	3.22198	31.1213	358	420	370	370	1518
Neighbourhood	Alt + Lat + Long	TRUE	Spherical	0.801022	99.0863	0.0116616	3.61362	28.4458	436	257	400	427.5	1520.5
Local	Alt + Long	TRUE	Spherical	0.80148	99.0877	0.0117076	3.6134	28.4478	436	262	399	427.5	1524.5
Neighbourhood	Lat + Long	TRUE	Circular	0.753489	99.5287	0.0111672	3.69873	27.9563	445	230.5	413.5	440.5	1529.5
Neighbourhood	Long	TRUE	Circular	0.753463	99.5323	0.0111689	3.69885	27.9563	445	230.5	413.5	442	1531
Neighbourhood	Alt + Lat + Long	TRUE	Stable	0.202253	90.8112	0.0156019	16.3295	5.53275	259.5	361.5	460.5	450.5	1532
Neighbourhood	Alt + Lat + Long	TRUE	Gaussian	0.202253	90.8112	0.0156019	16.3295	5.53275	259.5	361.5	460.5	450.5	1532
Local	Alt + Lat + Long	TRUE	Exponential	1.22333	98.5408	0.0194363	2.90463	35.0875	407	405.5	360	360	1532.5
Local	Alt + Long	TRUE	Stable	0.202589	90.811	0.0156639	16.3295	5.53275	259.5	363.5	460.5	450.5	1534
Local	Alt + Long	TRUE	Gaussian	0.202589	90.811	0.0156639	16.3295	5.53275	259.5	363.5	460.5	450.5	1534
Global	Alt + Lat + Long	TRUE	Exponential	1.22422	98.5678	0.0194426	2.90611	35.0775	408.5	405.5	361	361	1536
Local	Alt + Long	TRUE	Circular	0.741046	99.5559	0.011	3.70711	27.9031	447.5	226	417.5	445	1536
Neighbourhood	Alt + Lat + Long	TRUE	Circular	0.740952	99.5623	0.0109724	3.70739	27.9026	447.5	225	417.5	446	1536
Neighbourhood	Lat + Long	FALSE	Tetraspherical	1.11424	96.5059	0.0173601	3.72187	26.9329	361	377	419.5	393.5	1551
Local	Alt + Long	FALSE	Tetraspherical	1.11792	96.4858	0.017489	3.73222	26.8537	353	380	423.5	395	1551.5
Neighbourhood	Alt + Lat + Long	FALSE	Tetraspherical	1.11701	96.4906	0.0174632	3.73248	26.853	353	379	423.5	396	1551.5
Neighbourhood	Long	FALSE	Tetraspherical	1.11456	96.5077	0.0173656	3.72186	26.933	361	378	419.5	393.5	1552
Local	Long	TRUE	Exponential	1.26898	98.6184	0.0208836	3.02799	33.6763	410.5	413	362	369	1554.5
Neighbourhood	Lat + Long	FALSE	Spherical	1.11346	96.4986	0.0178816	3.83355	26.1456	358	386.5	429.5	410	1584
Neighbourhood	Long	FALSE	Spherical	1.11356	96.4992	0.0178835	3.83355	26.1456	358	386.5	429.5	411	1585
Local	Alt + Long	FALSE	Spherical	1.11602	96.4823	0.0179754	3.84102	26.0914	348.5	392	434	412	1586.5
Neighbourhood	Alt + Lat + Long	FALSE	Spherical	1.11528	96.4875	0.0179537	3.8412	26.0912	353	390.5	434	413	1590.5
Global	Lat + Long	FALSE	Pentaspherical	1.4224	96.7115	0.0263719	3.64615	27.5661	374.5	432	404	381	1591.5
Global	Alt + Lat + Long	FALSE	Pentaspherical	1.42698	96.6932	0.0265528	3.65886	27.4659	366.5	434	408.5	384	1593
Local	Alt + Lat + Long	FALSE	Pentaspherical	1.42751	96.6851	0.026573	3.65851	27.4672	366.5	435	408.5	383	1593
Local	Lat + Long	FALSE	Pentaspherical	1.42316	96.725	0.0263896	3.64676	27.5662	378.5	433	405	382	1598.5
Global	Lat + Long	TRUE	Pentaspherical	1.2857	98.6435	0.0232288	3.49232	29.2605	412	426	379	389	1606
Local	Alt + Long	FALSE	Circular	1.11629	96.4741	0.0181581	3.87703	25.847	347	398	438.5	425.5	1609
Neighbourhood	Alt + Lat + Long	FALSE	Circular	1.1154	96.48	0.0181315	3.87724	25.8468	348.5	397	438.5	425.5	1609.5
Local	Lat + Long	TRUE	Pentaspherical	1.2836	98.6967	0.0232243	3.49401	29.2609	415.5	425	380	390	1610.5
Local	Alt + Lat + Long	TRUE	Pentaspherical	1.27515	98.6548	0.0229451	3.50057	29.1967	413	424	383	391	1611
Global	Alt + Lat + Long	TRUE	Pentaspherical	1.27391	98.6752	0.0228922	3.50194	29.1901	414	423	384	392	1613
Neighbourhood	Long	FALSE	Circular	1.11287	96.4925	0.0180981	3.88069	25.8261	353	395.5	441.5	429.5	1619.5
Neighbourhood	Lat + Long	FALSE	Circular	1.1128	96.4921	0.0180967	3.88069	25.8261	353	395.5	441.5	429.5	1619.5
Local	Alt + Lat + Long	TRUE	Spherical	0.977093	99.0704	0.0165559	3.6076	28.4956	433.5	369	397.5	420.5	1620.5
Global	Alt + Lat + Long	TRUE	Spherical	0.976632	99.0856	0.0165213	3.6083	28.4937	436	368	397.5	423	1624.5
Local	Alt + Lat + Long	TRUE	Tetraspherical	1.16804	98.8934	0.0204574	3.5471	28.8867	423	408	389	407	1627
Global	Lat + Long	FALSE	Tetraspherical	1.42613	96.7129	0.0270468	3.72538	26.9781	374.5	436	421	397	1628.5
Global	Alt + Lat + Long	TRUE	Tetraspherical	1.16711	98.9108	0.0204116	3.5481	28.8828	424.5	407	390.5	408	1630
Local	Alt + Lat + Long	FALSE	Tetraspherical	1.43019	96.6915	0.027213	3.73575	26.8986	366.5	440	425.5	399	1631
Global	Lat + Long	TRUE	Spherical	1.04323	99.0977	0.0178583	3.60011	28.5499	438	385	393	416.5	1632.5
Global	Alt + Lat + Long	FALSE	Tetraspherical	1.4296	96.6987	0.0271927	3.73601	26.898	370.5	439	425.5	400.5	1635.5
Local	Lat + Long	FALSE	Tetraspherical	1.42659	96.7227	0.0270588	3.72589	26.9781	378.5	437	422	398	1635.5
Global	Lat + Long	TRUE	Tetraspherical	1.22717	98.9051	0.0223479	3.53973	28.9457	424.5	421	386.5	405	1637
Local	Lat + Long	TRUE	Spherical	1.04117	99.1294	0.0178371	3.60126	28.5499	439	384	394	422	1639
Neighbourhood	Long	TRUE	Stable	0.292949	90.9589	0.0296361	16.4599	5.49645	268	454.5	464.5	454.5	1641.5
Neighbourhood	Long	TRUE	Gaussian	0.292949	90.9589	0.0296361	16.4599	5.49645	268	454.5	464.5	454.5	1641.5
Neighbourhood	Lat + Long	TRUE	Stable	0.292947	90.9589	0.0296357	16.4599	5.49645	268	454.5	464.5	454.5	1641.5
Neighbourhood	Lat + Long	TRUE	Gaussian	0.292947	90.9589	0.0296357	16.4599	5.49645	268	454.5	464.5	454.5	1641.5
Local	Lat + Long	TRUE	Tetraspherical	1.22574	98.9474	0.0223562	3.54117	28.9458	427	422	388	406	1643
Local	Long	FALSE	Pentaspherical	1.45126	96.7806	0.0277766	3.80005	26.4527	383	442	428	409	1662
Global	Lat + Long	FALSE	Spherical	1.42988	96.7139	0.0279663	3.83729	26.1896	374.5	443.5	431	414	1663
Local	Long	FALSE	Rational quadratic	0.532905	100.341	-0.0116518	18.0115	5.64804	465	256	475	469	1665
Local	Long	TRUE	Pentaspherical	1.29331	98.7149	0.0238189	3.63752	28.1085	417	427	401	424	1669
Local	Lat + Long	FALSE	Spherical	1.43009	96.7203	0.0279731	3.83768	26.1896	378.5	443.5	432	415	1669
Local	Alt + Lat + Long	FALSE	Spherical	1.43295	96.6973	0.0280916	3.84477	26.1352	370.5	446	436.5	418.5	1671.5
Global	Alt + Lat + Long	FALSE	Spherical	1.43232	96.7036	0.028072	3.84496	26.1351	370.5	445	436.5	420.5	1672.5
Local	Alt + Lat + Long	TRUE	Circular	0.947201	99.513	0.0175227	3.70066	27.9522	443	382	415.5	439	1679.5
Local	Long	TRUE	Spherical	1.00102	99.0727	0.017306	3.74633	27.4407	433.5	376	427	443.5	1680
Global	Alt + Lat + Long	TRUE	Circular	0.947069	99.5253	0.0174987	3.70111	27.9517	445	381	415.5	440.5	1682
Global	Alt + Lat + Long	TRUE	Stable	0.764612	91.8084	0.0984361	15.3578	5.97326	302.5	474.5	450.5	459.5	1687
Global	Alt + Lat + Long	TRUE	Gaussian	0.764612	91.8084	0.0984361	15.3578	5.97326	302.5	474.5	450.5	459.5	1687
Local	Alt + Lat + Long	TRUE	Stable	0.766553	91.808	0.0987653	15.3578	5.97326	302.5	476.5	450.5	457.5	1687
Local	Alt + Lat + Long	TRUE	Gaussian	0.766553	91.808	0.0987653	15.3578	5.97326	302.5	476.5	450.5	457.5	1687
Local	Alt + Lat + Long	FALSE	Circular	1.42956	96.6902	0.0281824	3.88069	25.8906	366.5	448	441.5	431	1687
Local	Long	TRUE	Stable	0.727364	91.7796	0.0949684	15.8614	5.78346	298	470.5	457.5	461.5	1687.5
Local	Long	TRUE	Gaussian	0.727364	91.7796	0.0949684	15.8614	5.78346	298	470.5	457.5	461.5	1687.5
Local	Long	TRUE	Tetraspherical	1.18886	98.9233	0.021325	3.68475	27.8131	426	416	410	436	1688
Global	Lat + Long	TRUE	Circular	1.00566	99.478	0.0189938	3.69195	28.0055	440.5	402	411	437	1690.5
Global	Alt + Lat + Long	FALSE	Circular	1.42881	96.6974	0.0281583	3.88091	25.8904	370.5	447	441.5	432	1691
Local	Lat + Long	TRUE	Circular	1.00349	99.496	0.0189558	3.69267	28.0054	442	401	412	438	1693
Global	Lat + Long	TRUE	Stable	0.751934	92.0411	0.0942029	15.4803	5.93705	310.5	464.5	454.5	464.5	1694
Global	Lat + Long	TRUE	Gaussian	0.751934	92.0411	0.0942029	15.4803	5.93705	310.5	464.5	454.5	464.5	1694
Local	Lat + Long	TRUE	Stable	0.752278	92.0405	0.0942566	15.4803	5.93705	310.5	467	454.5	464.5	1696.5
Local	Lat + Long	TRUE	Gaussian	0.752278	92.0405	0.0942566	15.4803	5.93705	310.5	467	454.5	464.5	1696.5
Local	Lat + Long	FALSE	Circular	1.43313	96.7197	0.0284221	3.88496	25.8697	378.5	449	445.5	434	1707
Local	Long	FALSE	Tetraspherical	1.45386	96.78	0.0284484	3.8816	25.8954	383	450	444	435	1712
Local	Long	TRUE	Circular	0.970804	99.4827	0.0182656	3.84139	26.9226	440.5	399	434	448	1721.5
Local	Long	FALSE	Spherical	1.45651	96.7792	0.0293753	3.99705	25.1459	383	451	447	443.5	1724.5
Local	Long	FALSE	Circular	1.45243	96.7746	0.029452	4.03414	24.9126	381	452	448	447	1728
Global	Lat + Long	FALSE	Circular	1.43294	96.7131	96.7131	3.88453	25.8697	374.5	484	445.5	433	1737
Global	Lat + Long	FALSE	Rational quadratic	0.503611	100.825	-0.0136905	17.5475	5.8318	468	331	469.5	470	1738.5
Local	Lat + Long	FALSE	Gaussian	0.501943	100.828	-0.0138535	17.5481	5.83181	469	336	469.5	471	1745.5
Global	Alt + Lat + Long	FALSE	Rational quadratic	0.522493	100.485	-0.014092	17.4305	5.83966	466.5	344	467.5	468	1746
Local	Alt + Lat + Long	FALSE	Rational quadratic	0.523732	100.484	-0.0139406	17.4304	5.83974	466.5	339	476.5	467	1749
Local	Alt + Long	FALSE	Rational quadratic	1.71771	103.871	0.0633998	17.8885	5.51984	471.5	460	472	472.5	1876
Neighbourhood	Alt + Lat + Long	FALSE	Rational quadratic	1.71834	103.869	0.0634164	17.8882	5.5198	471.5	461	471	472.5	1876
Neighbourhood	Long	FALSE	Rational quadratic	1.75425	104.276	0.0640134	18.0001	5.51232	474	462	473.5	474.5	1884
Neighbourhood	Lat + Long	FALSE	Rational quadratic	1.75564	104.272	0.0641086	17.9997	5.51232	473	463	473.5	474.5	1884
Local	Alt + Lat + Long	TRUE	Rational quadratic	1.88581	108.059	0.152839	19.0547	5.85773	477	481	467.5	477.5	1903
Global	Alt + Lat + Long	TRUE	Rational quadratic	1.88513	108.054	0.152807	19.0547	5.85738	476	480	476.5	477.5	1910
Local	Alt + Long	TRUE	Rational quadratic	2.01711	109.95	0.0947192	19.7267	5.52591	480	469	480.5	481	1910.5
Neighbourhood	Alt + Lat + Long	TRUE	Rational quadratic	2.01351	109.956	0.0942614	19.7273	5.52568	481	467	480.5	482	1910.5
Local	Lat + Long	TRUE	Rational quadratic	1.65782	108.217	0.123354	19.0889	5.87349	478	479	478	479	1914
Local	Long	TRUE	Rational quadratic	1.89514	107.801	0.16149	19.7536	5.64515	475	482	482	476	1915
Global	Lat + Long	TRUE	Rational quadratic	1.65272	108.236	0.12247	19.0896	5.87345	479	478	479	480	1916
Neighbourhood	Long	TRUE	Rational quadratic	2.05645	110.41	0.095427	19.7888	5.53693	483	473	483.5	483	1922.5
Neighbourhood	Lat + Long	TRUE	Rational quadratic	2.05408	110.421	0.0950921	19.7894	5.53691	484	472	483.5	484	1923.5
Global	Lat + Long	TRUE	K-Bessel	20.9715	418.285	4904.64	92401.6	0.374237	485	488	485	485	1943
Local	Long	TRUE	K-Bessel	13.2444	424.84	4211.82	100119	0.355741	487	487	482	487	1943
Local	Lat + Long	TRUE	K-Bessel	20.9582	418.376	4905.56	92441.1	0.374237	486	489	486	486	1947
Local	Alt + Lat + Long	TRUE	K-Bessel	13.2194	426.686	4081.7	97050.2	0.36728	488	486	487	488	1949
Global	Alt + Lat + Long	TRUE	K-Bessel	13.2123	426.701	4081.6	97057.9	0.367276	489	485	488	489	1951
Global	Alt + Long	TRUE	Hole effect	NaN	NaN	NaN	NaN	NaN	NaN	NaN	NaN	NaN	NaN
Global	Alt + Long	TRUE	K-Bessel	NaN	NaN	NaN	NaN	NaN	NaN	NaN	NaN	NaN	NaN
Global	Alt + Long	TRUE	J-Bessel	NaN	NaN	NaN	NaN	NaN	NaN	NaN	NaN	NaN	NaN
Global	Alt + Long	FALSE	Stable	NaN	NaN	NaN	NaN	NaN	NaN	NaN	NaN	NaN	NaN
Global	Alt + Long	FALSE	Hole effect	NaN	NaN	NaN	NaN	NaN	NaN	NaN	NaN	NaN	NaN
Global	Alt + Long	FALSE	K-Bessel	NaN	NaN	NaN	NaN	NaN	NaN	NaN	NaN	NaN	NaN
Global	Alt + Long	FALSE	J-Bessel	NaN	NaN	NaN	NaN	NaN	NaN	NaN	NaN	NaN	NaN
Global	Lat + Long	TRUE	Hole effect	-12.4087	537.802	NaN	NaN	0.135858	495	NaN	NaN	495.5	NaN
Global	Lat + Long	TRUE	J-Bessel	-15.9779	498.295	NaN	NaN	0.233132	491	NaN	NaN	491	NaN
Global	Alt + Lat + Long	TRUE	Hole effect	-4.93263	543.564	NaN	NaN	0.129156	497	NaN	NaN	497	NaN
Global	Alt + Lat + Long	TRUE	J-Bessel	-4.31515	511.801	NaN	NaN	0.221794	493	NaN	NaN	493	NaN
Global	Alt + Lat + Long	FALSE	Hole effect	NaN	NaN	NaN	NaN	NaN	NaN	NaN	NaN	NaN	NaN
Local	Long	TRUE	Hole effect	-14.1036	547.678	NaN	NaN	0.125901	498	NaN	NaN	498	NaN
Local	Long	TRUE	J-Bessel	-4.35339	509.43	NaN	NaN	0.215152	492	NaN	NaN	492	NaN
Local	Long	FALSE	Hole effect	NaN	NaN	NaN	NaN	NaN	NaN	NaN	NaN	NaN	NaN
Local	Alt + Long	TRUE	Hole effect	NaN	NaN	NaN	NaN	NaN	NaN	NaN	NaN	NaN	NaN
Local	Alt + Long	TRUE	K-Bessel	NaN	NaN	NaN	NaN	NaN	NaN	NaN	NaN	NaN	NaN
Local	Alt + Long	TRUE	J-Bessel	NaN	NaN	NaN	NaN	NaN	NaN	NaN	NaN	NaN	NaN
Local	Alt + Long	FALSE	Hole effect	NaN	NaN	NaN	NaN	NaN	NaN	NaN	NaN	NaN	NaN
Local	Lat + Long	TRUE	Hole effect	-12.7433	537.805	NaN	NaN	0.135861	496	NaN	NaN	495.5	NaN
Local	Lat + Long	TRUE	J-Bessel	-16.1814	498.126	NaN	NaN	0.233134	490	NaN	NaN	490	NaN
Local	Alt + Lat + Long	TRUE	Hole effect	-14.48	550.479	NaN	NaN	0.129588	499	NaN	NaN	499	NaN
Local	Alt + Lat + Long	TRUE	J-Bessel	-4.27308	511.874	NaN	NaN	0.221824	494	NaN	NaN	494	NaN
Neighbourhood	Long	TRUE	Hole effect	NaN	NaN	NaN	NaN	NaN	NaN	NaN	NaN	NaN	NaN
Neighbourhood	Long	TRUE	K-Bessel	NaN	NaN	NaN	NaN	NaN	NaN	NaN	NaN	NaN	NaN
Neighbourhood	Long	TRUE	J-Bessel	NaN	NaN	NaN	NaN	NaN	NaN	NaN	NaN	NaN	NaN
Neighbourhood	Alt + Long	TRUE	Hole effect	NaN	NaN	NaN	NaN	NaN	NaN	NaN	NaN	NaN	NaN
Neighbourhood	Alt + Long	TRUE	K-Bessel	NaN	NaN	NaN	NaN	NaN	NaN	NaN	NaN	NaN	NaN
Neighbourhood	Alt + Long	TRUE	J-Bessel	NaN	NaN	NaN	NaN	NaN	NaN	NaN	NaN	NaN	NaN
Neighbourhood	Alt + Long	FALSE	Stable	NaN	NaN	NaN	NaN	NaN	NaN	NaN	NaN	NaN	NaN
Neighbourhood	Alt + Long	FALSE	Hole effect	NaN	NaN	NaN	NaN	NaN	NaN	NaN	NaN	NaN	NaN
Neighbourhood	Alt + Long	FALSE	K-Bessel	NaN	NaN	NaN	NaN	NaN	NaN	NaN	NaN	NaN	NaN
Neighbourhood	Alt + Long	FALSE	J-Bessel	NaN	NaN	NaN	NaN	NaN	NaN	NaN	NaN	NaN	NaN
Neighbourhood	Lat + Long	TRUE	Hole effect	NaN	NaN	NaN	NaN	NaN	NaN	NaN	NaN	NaN	NaN
Neighbourhood	Lat + Long	TRUE	K-Bessel	NaN	NaN	NaN	NaN	NaN	NaN	NaN	NaN	NaN	NaN
Neighbourhood	Lat + Long	TRUE	J-Bessel	NaN	NaN	NaN	NaN	NaN	NaN	NaN	NaN	NaN	NaN
Neighbourhood	Alt + Lat + Long	TRUE	Hole effect	NaN	NaN	NaN	NaN	NaN	NaN	NaN	NaN	NaN	NaN
Neighbourhood	Alt + Lat + Long	TRUE	K-Bessel	NaN	NaN	NaN	NaN	NaN	NaN	NaN	NaN	NaN	NaN
Neighbourhood	Alt + Lat + Long	TRUE	J-Bessel	NaN	NaN	NaN	NaN	NaN	NaN	NaN	NaN	NaN	NaN

## Sheet: Modeling with 60% dataset
				Prediction errors					Rank
Type of Detrending	Covariates	Anisotropy	Model	Mean Error	RMSE	MSE	RMSSE	ASE	RMSE	AbsMSE	RMSSE	AbsRMSEASE	Total
Local	Alt + Lat	TRUE	Rational quadratic	-0.0213775	87.8761	0.000145179	1.00592	87.2448	91	12	47	33	183
Global	Alt	TRUE	Rational quadratic	-0.0196635	87.8768	0.0001646	1.00595	87.2434	91	13.5	47	33	184.5
Global	Alt + Lat	TRUE	Rational quadratic	-0.0195023	87.8767	0.000166431	1.00595	87.2434	91	15	47	33	186
Global	Lat	FALSE	Tetraspherical	-0.179016	88.0389	-0.00170638	1.00369	87.6406	106	63	35.5	16.5	221
Local	Lat	FALSE	Tetraspherical	-0.188769	88.0279	-0.0018324	1.00374	87.6234	104.5	69.5	35.5	16.5	226
Local	Alt + Lat	TRUE	Hole effect	0.0735356	87.1689	0.000913724	1.01096	86.1122	57.5	37	81	80.5	256
Global	Alt + Lat	TRUE	Hole effect	0.0865404	87.179	0.00106109	1.01108	86.1124	59.5	45.5	81	82	268
Global	Alt	TRUE	Hole effect	0.107337	87.1733	0.00130046	1.01101	86.1125	57.5	52	81	80.5	271
Global	Alt	TRUE	Circular	-0.325651	87.1855	-0.00364551	1.00376	86.7092	61.5	172	35.5	21.5	290.5
Global	Alt + Lat	TRUE	Circular	-0.325611	87.1855	-0.00364505	1.00376	86.7092	61.5	172	35.5	21.5	290.5
Local	Alt + Lat	TRUE	Circular	-0.329374	87.1834	-0.00368771	1.00372	86.7106	59.5	177.5	35.5	18	290.5
Global		FALSE	Tetraspherical	-0.27885	88.162	-0.00283367	1.00564	87.5975	130	101	47	27	305
Global		FALSE	Pentaspherical	-0.17397	88.3507	-0.0017715	1.00882	87.4835	159.5	64.5	57.5	58	339.5
Global	Alt	TRUE	Stable	-0.39755	87.7161	-0.00441883	0.990383	88.3893	80	222.5	11.5	42	356
Global	Alt	TRUE	Gaussian	-0.39755	87.7161	-0.00441883	0.990383	88.3893	80	222.5	11.5	42	356
Global	Alt + Lat	TRUE	Stable	-0.397466	87.716	-0.00441789	0.990382	88.3893	80	222.5	11.5	42	356
Global	Alt + Lat	TRUE	Gaussian	-0.397466	87.716	-0.00441789	0.990382	88.3893	80	222.5	11.5	42	356
Local	Alt + Lat	TRUE	Stable	-0.39755	87.7161	-0.00441883	0.990383	88.3893	80	222.5	11.5	42	356
Local	Alt + Lat	TRUE	Gaussian	-0.39755	87.7161	-0.00441883	0.990383	88.3893	80	222.5	11.5	42	356
Local	Alt	TRUE	K-Bessel	-0.421237	87.8537	-0.00467094	0.997141	87.9744	88.5	247.5	20	2	358
Local	Alt	TRUE	Circular	-0.308819	87.5959	-0.00335935	1.01118	86.5116	71.5	137.5	81	83	373
Local	Alt	TRUE	Hole effect	-0.171549	88.6658	-0.00215636	1.0061	88.0559	232	79.5	47	29.5	388
Global		TRUE	Hole effect	-0.313946	91.2047	-0.000668582	0.997415	90.2659	283	28.5	20	65.5	397
Global	Alt	TRUE	K-Bessel	-0.470677	87.5734	-0.00525799	0.987313	88.5151	69	271	7	65.5	412.5
Global	Alt + Lat	TRUE	K-Bessel	-0.47062	87.5734	-0.00525735	0.987312	88.5151	69	271	7	65.5	412.5
Local	Alt	TRUE	Rational quadratic	-0.410889	87.7543	-0.00433144	1.00937	86.8261	84	208	57.5	63	412.5
Local	Alt + Lat	TRUE	K-Bessel	-0.47068	87.5734	-0.00525803	0.987313	88.5151	69	271	7	65.5	412.5
Global	Lat	FALSE	Spherical	0.113795	88.7834	0.00151835	1.00943	87.8678	239.5	58.5	57.5	62	417.5
Neighbourhood	Lat	FALSE	Hole effect	-0.265015	88.4779	-0.00249325	1.0109	87.633	197	92	81	55	425
Neighbourhood		FALSE	Hole effect	-0.286947	88.4407	-0.00276146	1.01061	87.6347	192.5	98	81	54	425.5
Global		FALSE	K-Bessel	0.0930881	88.6676	0.00145631	1.01032	87.6694	232	55	66.5	73	426.5
Neighbourhood	Lat	FALSE	J-Bessel	-0.290862	88.431	-0.00276884	1.01113	87.5607	190	99	81	58	428
Global		FALSE	Spherical	0.116163	88.7846	0.00152935	1.01013	87.8213	239.5	60	66.5	69	435
Neighbourhood		FALSE	J-Bessel	-0.319338	88.385	-0.00310419	1.01106	87.5317	185	114	81	56	436
Local		TRUE	Exponential	-0.453901	87.9067	-0.0035255	1.01088	86.6895	96	157.5	81	110.5	445
Global	Lat	FALSE	Pentaspherical	-0.113562	88.6232	-0.00100972	1.01152	87.5236	219.5	42.5	98.5	86	446.5
Global	Lat	FALSE	K-Bessel	0.0529437	88.8172	0.000990841	1.0115	87.713	243	40	81	86	450
Local	Lat	FALSE	K-Bessel	0.0556553	88.8075	0.000997632	1.01142	87.7084	242	41	81	86	450
Local	Alt	FALSE	Hole effect	0.204181	88.1946	0.00280127	1.02032	86.3745	137		163	152	452
Global		FALSE	Rational quadratic	0.311407	88.523	0.00329355	1.01028	87.625	202.5	131	66.5	61	461
Local	Lat	FALSE	Pentaspherical	-0.115693	88.6345	-0.00105831	1.01184	87.5067	224	45.5	98.5	95	463
Global		TRUE	Exponential	-0.909151	87.7208	-0.00843811	0.998131	87.6288	80	362	22.5	1	465.5
Neighbourhood	Lat	FALSE	Rational quadratic	-0.343871	88.4959	-0.0035553	1.00899	87.7664	199.5	161	57.5	48	466
Global	Lat	TRUE	Exponential	-0.83008	87.8276	-0.00744405	0.998748	87.6775	87	354	24.5	3	468.5
Global	Alt + Lat	FALSE	J-Bessel	0.292632	88.2424	0.00368801	1.01074	87.2474	141.5	177.5	81	70.5	470.5
Local	Alt + Lat	FALSE	J-Bessel	0.292171	88.2431	0.00368208	1.01075	87.2472	141.5	176	81	73	471.5
Local	Lat	FALSE	Spherical	0.200737	88.8734	0.00245042	1.01042	87.8767	244.5	91	66.5	73	475
Local	Lat	TRUE	Exponential	-0.834635	87.8458	-0.00753984	0.999439	87.6338	88.5	357	24.5	6.5	476.5
Global	Alt	FALSE	J-Bessel	0.301727	88.2382	0.00379081	1.01069	87.2474	141.5	186.5	81	70.5	479.5
Local	Alt	TRUE	J-Bessel	-0.261123	87.5158	-0.00271401	1.02001	85.6781	67	97	163	155	482
Neighbourhood		FALSE	Rational quadratic	-0.35745	88.4839	-0.00371469	1.00917	87.7481	197	180	57.5	49	483.5
Global		FALSE	Exponential	0.177098	88.578	0.00209105	1.01217	87.4378	214	75	98.5	97	484.5
Global	Lat	FALSE	Exponential	0.14591	88.6346	0.00176878	1.01222	87.4853	224	64.5	98.5	98.5	485.5
Global	Lat	FALSE	Rational quadratic	0.329354	88.552	0.00351505	1.01013	87.6627	209	156	66.5	60	491.5
Local	Lat	FALSE	Exponential	0.152258	88.6393	0.00182389	1.01246	87.4697	227.5	68	98.5	104.5	498.5
Neighbourhood	Alt	TRUE	K-Bessel	-2.24547	86.8349	-0.025781	1.00356	86.4692	22	431.5	35.5	13.5	502.5
Neighbourhood	Alt + Lat	TRUE	K-Bessel	-2.24552	86.8349	-0.0257816	1.00356	86.4692	22	431.5	35.5	13.5	502.5
Local	Lat	FALSE	Rational quadratic	0.346533	88.5239	0.00369763	1.0099	87.6526	202.5	179	66.5	58	506
Global	Lat	FALSE	Circular	0.0387024	89.2632	0.000870203	1.01278	88.1315	263	36	114	95	508
Local	Lat	FALSE	Circular	0.0309097	89.2772	0.000752681	1.01324	88.1029	264	32	114	104.5	514.5
Neighbourhood	Alt	TRUE	Stable	-2.24713	86.8292	-0.0258425	1.00487	86.3476	22	434.5	42.5	21.5	520.5
Neighbourhood	Alt	TRUE	Gaussian	-2.24713	86.8292	-0.0258425	1.00487	86.3476	22	434.5	42.5	21.5	520.5
Neighbourhood	Alt + Lat	TRUE	Stable	-2.24716	86.829	-0.0258428	1.00486	86.3476	22	434.5	42.5	21.5	520.5
Neighbourhood	Alt + Lat	TRUE	Gaussian	-2.24716	86.829	-0.0258428	1.00486	86.3476	22	434.5	42.5	21.5	520.5
Global		FALSE	J-Bessel	0.274498	88.5571	0.00307214	1.01307	87.4394	211.5	112.5	114	91	529
Local		FALSE	Tetraspherical	-0.0789534	88.4989	-0.000841716	1.01743	86.8955	199.5	35	149.5	146.5	530.5
Neighbourhood	Lat	FALSE	Pentaspherical	-0.508272	88.4497	-0.00507741	1.00834	87.843	194	260	51	29.5	534.5
Global		FALSE	Circular	0.106966	89.2168	0.00159118	1.01309	88.0544	259	62	114	101	536
Local	Alt + Lat	TRUE	J-Bessel	0.0028081	86.9216	0.000312391	1.03551	83.8111	30	18	250	241	539
Local		FALSE	Pentaspherical	0.177222	88.0692	0.00216453	1.01419	86.7198	211.5	79.5	127	124.5	542.5
Local	Alt	FALSE	J-Bessel	0.225023	88.1084	0.00303749	1.0194	86.3697	123	111	158.5	151	543.5
Neighbourhood	Lat	FALSE	Exponential	-0.473663	88.4195	-0.00475716	1.00883	87.7179	187.5	254.5	57.5	47	546.5
Global	Alt	TRUE	J-Bessel	0.0198478	86.9331	0.000510313	1.03566	83.8096	33	23	250	242	548
Global	Alt + Lat	TRUE	J-Bessel	0.00713315	86.9384	0.000360109	1.03573	83.8096	37.5	19.5	250	243	550
Local	Lat	TRUE	Spherical	-0.847149	88.3144	-0.00714545	1.01362	86.9226	145	152	127	129	553
Neighbourhood		FALSE	Exponential	-0.479326	88.4153	-0.00484328	1.0094	87.6645	187.5	258	57.5	50	553
Local		FALSE	Exponential	0.148445	88.4053	0.00185786	1.01718	86.7828	186	71.5	149.5	148	555
Local	Alt	TRUE	Tetraspherical	-0.430003	87.6036	-0.00452086	1.01377	86.2928	71.5	237	127	122	557.5
Neighbourhood	Lat	FALSE	Circular	-0.338784	90.6368	-0.00362278	1.01009	89.9574	278	170	66.5	46	560.5
Local	Alt + Lat	TRUE	Spherical	-0.598205	87.6335	-0.00672865	1.01064	86.5901	74	336	81	75	566
Global	Alt	TRUE	Spherical	-0.594045	87.6359	-0.00668162	1.01069	86.5884	75.5	334.5	81	77.5	568.5
Global	Alt + Lat	TRUE	Spherical	-0.594172	87.636	-0.00668307	1.01069	86.5884	75.5	334.5	81	77.5	568.5
Neighbourhood		FALSE	Pentaspherical	-0.542502	88.4778	-0.0054605	1.00903	87.8151	197	277.5	57.5	38	570
Global	Alt	TRUE	Tetraspherical	-0.403557	87.9017	-0.00439045	1.01485	86.493	94	212	138	135	579
Neighbourhood	Lat	FALSE	Spherical	-0.347786	89.6333	-0.00345458	1.01243	88.688	268	146.5	98.5	68	581
Global	Alt + Lat	TRUE	Tetraspherical	-0.404052	87.9019	-0.00439611	1.01485	86.493	94	216	138	135	583
Local		TRUE	Spherical	-0.398765	88.1403	-0.00258701	1.02257	85.9908	127.5	94	184.5	177	583
Local	Lat	FALSE	J-Bessel	0.328264	88.5646	0.00364793	1.0128	87.4654	211.5	172	114	86	583.5
Neighbourhood	Lat	FALSE	Tetraspherical	-0.547498	88.6853	-0.00542445	1.0078	88.1508	234.5	276	51	25	586.5
Neighbourhood	Lat	FALSE	K-Bessel	-0.346258	89.5207	-0.00328088	1.0133	88.4725	266.5	130	114	77.5	588
Global		FALSE	Hole effect	0.313802	88.6748	0.00349348	1.01311	87.5549	232	152.5	114	91	589.5
Neighbourhood		FALSE	Circular	-0.352179	90.625	-0.00376092	1.01119	89.8415	277	182.5	81	52	592.5
Local	Alt + Lat	TRUE	Tetraspherical	-0.410363	87.8987	-0.00446797	1.01479	86.4949	94	231.5	138	131	594.5
Neighbourhood	Lat	FALSE	Stable	-0.285945	89.8841	-0.00288393	1.01459	88.7647	271.5	104.5	138	91	605
Neighbourhood	Lat	FALSE	Gaussian	-0.285945	89.8841	-0.00288393	1.01459	88.7647	271.5	104.5	138	91	605
Global	Lat	FALSE	J-Bessel	0.324388	88.6275	0.00366375	1.01313	87.4973	224	174	114	95	607
Local	Lat	TRUE	Hole effect	0.0136207	92.1103	0.00263362	1.00828	90.1233	298	95	51	163.5	607.5
Global	Alt	FALSE	Hole effect	0.315807	88.2315	0.00398385	1.0155	86.8249	138.5	197	138	135	608.5
Neighbourhood		FALSE	Tetraspherical	-0.560339	88.7385	-0.00558694	1.00871	88.1203	238	283.5	57.5	31	610
Local	Alt + Lat	FALSE	Hole effect	0.310232	88.2347	0.00392048	1.01554	86.8247	138.5	193	146.5	135	613
Global	Alt + Lat	FALSE	Hole effect	0.308106	88.2352	0.00389652	1.01554	86.8248	141.5	192	146.5	135	615
Local	Alt	TRUE	Stable	-0.211807	87.0672	-0.00232041	1.03501	83.965	45	85.5	245.5	239.5	615.5
Local	Alt	TRUE	Gaussian	-0.211807	87.0672	-0.00232041	1.03501	83.965	45	85.5	245.5	239.5	615.5
Local	Alt	FALSE	K-Bessel	0.291079	88.0803	0.00374461	1.02046	86.2521	119	181	163	153.5	616.5
Neighbourhood		FALSE	Spherical	-0.337968	89.7142	-0.00340697	1.01364	88.6593	269	143	127	77.5	616.5
Neighbourhood		FALSE	K-Bessel	-0.357759	89.5195	-0.00341129	1.01382	88.4166	266.5	143	127	86	622.5
Local	Alt	FALSE	Tetraspherical	0.289016	87.9769	0.00377829	1.02238	85.9872	99	185	176	163.5	623.5
Neighbourhood		FALSE	Stable	-0.292091	89.8893	-0.00295551	1.01523	88.6989	273.5	108.5	138	107.5	627.5
Neighbourhood		FALSE	Gaussian	-0.292091	89.8893	-0.00295551	1.01523	88.6989	273.5	108.5	138	107.5	627.5
Local	Lat	FALSE	Hole effect	0.355154	88.6596	0.00392773	1.013	87.543	229.5	194.5	114	91	629
Local	Alt	FALSE	Spherical	0.303186	88.0016	0.0039348	1.02273	85.9813	101	194.5	184.5	166	646
Global	Lat	FALSE	Hole effect	0.363371	88.7256	0.00408165	1.01329	87.5806	237	202	114	98.5	651.5
Local	Alt	TRUE	Spherical	-0.710335	87.6155	-0.00787995	1.01276	86.4005	73	359	114	110.5	656.5
Local		TRUE	Hole effect	-0.165669	91.5436	0.000398674	1.01523	88.9978	284	21	138	222	665
Local	Alt	FALSE	Stable	0.348807	88.0826	0.0044246	1.02087	86.2222	119	222.5	168.5	156.5	666.5
Local		TRUE	Circular	-0.531333	88.119	-0.00388873	1.02278	85.9355	124.5	190.5	184.5	180.5	680
Local		FALSE	Circular	-0.531333	88.119	-0.00388873	1.02278	85.9355	124.5	190.5	184.5	180.5	680
Neighbourhood		TRUE	Tetraspherical	-1.96418	88.5602	-0.0159052	0.99821	89.2336	211.5	411	22.5	42	687
Neighbourhood	Lat	TRUE	Tetraspherical	-1.96123	88.5419	-0.0158771	0.997073	89.3162	207	410	20	51	688
Local	Alt	FALSE	Circular	0.36203	87.9913	0.00458133	1.02263	85.977	100	240	184.5	165	689.5
Global		FALSE	Stable	0.35364	88.9795	0.00439465	1.01291	87.7477	251.5	212	114	113.5	691
Global		FALSE	Gaussian	0.35364	88.9795	0.00439465	1.01291	87.7477	251.5	212	114	113.5	691
Local	Lat	FALSE	Stable	0.375094	88.9649	0.00460994	1.01227	87.7947	247.5	242.5	98.5	104.5	693
Local	Lat	FALSE	Gaussian	0.375094	88.9649	0.00460994	1.01227	87.7947	247.5	242.5	98.5	104.5	693
Global	Lat	FALSE	Stable	0.380922	88.9582	0.0047035	1.01214	87.8002	247.5	250.5	98.5	101	697.5
Global	Lat	FALSE	Gaussian	0.380922	88.9582	0.0047035	1.01214	87.8002	247.5	250.5	98.5	101	697.5
Global		TRUE	Rational quadratic	0.186523	90.724	0.0014625	1.02013	88.3102	280	55	163	206	704
Local	Alt	FALSE	Gaussian	0.446074	88.0845	0.00551322	1.01928	86.3518	119	279	158.5	150	706.5
Neighbourhood		TRUE	Spherical	-2.05559	89.2046	-0.0169297	1.00327	89.4858	258	412	28.5	10	708.5
Neighbourhood	Lat	TRUE	Spherical	-2.06216	89.1884	-0.0170016	1.00222	89.5661	257	413	26	15	711
Neighbourhood	Alt	TRUE	Tetraspherical	-1.72171	86.603	-0.0199519	1.01777	85.0299	2.5	423	153.5	140	719
Global	Lat + Long	FALSE	Gaussian	0.494875	88.3549	0.00618285	1.03683	85.1467	159.5	38.5	263.5	258.5	720
Neighbourhood	Alt	TRUE	Spherical	-1.65779	86.6459	-0.0192154	1.01791	85.0562	4.5	418.5	153.5	143.5	720
Neighbourhood	Alt + Lat	TRUE	Spherical	-1.65806	86.646	-0.0192186	1.01791	85.0562	4.5	418.5	153.5	143.5	720
Neighbourhood	Alt + Lat	TRUE	Tetraspherical	-1.72265	86.6034	-0.0199629	1.01777	85.0299	2.5	424	153.5	140	720
Global	Lat	TRUE	Hole effect	0.134552	91.8896	0.00428313	1.00903	89.8483	292	205	57.5	169	723.5
Local	Alt	TRUE	Pentaspherical	0.267042	87.9389	0.0035727	1.02927	85.3703	97.5	164	235.5	227	724
Local	Alt	FALSE	Pentaspherical	0.267042	87.9389	0.0035727	1.02927	85.3703	97.5	164	235.5	227	724
Neighbourhood	Alt	TRUE	Circular	-1.69522	86.6647	-0.0196602	1.01786	85.0759	6.5	420.5	153.5	143.5	724
Neighbourhood	Alt + Lat	TRUE	Circular	-1.69514	86.6647	-0.0196593	1.01786	85.0759	6.5	420.5	153.5	143.5	724
Neighbourhood		TRUE	Pentaspherical	-3.12216	89.8031	-0.0244642	0.995486	90.1293	270	427	18	12	727
Neighbourhood	Alt	TRUE	Rational quadratic	-2.6951	86.8191	-0.0312802	1.01472	85.5233	16	452.5	138	120.5	727
Neighbourhood	Alt + Lat	TRUE	Rational quadratic	-2.69479	86.8189	-0.0312766	1.01472	85.5233	16	452.5	138	120.5	727
Local		TRUE	Pentaspherical	-1.26207	87.7936	-0.0105548	1.0137	86.4395	85.5	392	127	124.5	729
Global		TRUE	Spherical	-0.880037	88.2756	-0.00748058	1.01383	86.8789	144	355	127	131	757
Global	Lat	TRUE	Spherical	-0.840604	88.3539	-0.00698427	1.01372	86.9511	159.5	346	127	131	763.5
Neighbourhood	Lat	TRUE	Pentaspherical	-3.23134	89.4444	-0.0256186	0.992432	90.2312	265	430	16.5	53	764.5
Neighbourhood	Lat	TRUE	K-Bessel	-3.62007	91.5627	-0.0301389	1.00323	91.3537	285	446	28.5	6.5	766
Local	Alt + Lat	FALSE	Pentaspherical	0.31195	88.0614	0.0040155	1.02927	85.4903	107.5	199	235.5	227	769
Neighbourhood	Lat	TRUE	Stable	-3.65023	91.6035	-0.0304875	1.00318	91.4332	287.5	449	28.5	4.5	769.5
Neighbourhood	Lat	TRUE	Rational quadratic	-0.00802063	95.3254	0.00179665	1.01915	92.2688	307	66	158.5	238	769.5
Neighbourhood	Lat	TRUE	Gaussian	-3.65023	91.6035	-0.0304875	1.00318	91.4332	287.5	450	28.5	4.5	770.5
Neighbourhood	Alt	TRUE	Hole effect	-2.10924	86.6841	-0.0245455	1.02166	84.7783	8	428	176	161	773
Global	Alt	FALSE	Pentaspherical	0.315275	88.0651	0.0040542	1.02932	85.4902	112.5	200	235.5	227	775
Neighbourhood	Alt + Lat	TRUE	Hole effect	-2.14586	86.6992	-0.0249748	1.02184	84.7782	9	429	176	162	776
Global	Alt + Lat	FALSE	Pentaspherical	0.311597	88.0672	0.00401206	1.02934	85.4902	112.5	198	235.5	231	777
Local	Alt + Lat	FALSE	Spherical	0.337472	88.0624	0.00431028	1.02923	85.4959	107.5	207	235.5	227	777
Neighbourhood		TRUE	K-Bessel	-3.55876	91.5784	-0.0295732	1.00434	91.2619	286	445	35.5	11	777.5
Global	Alt + Lat	FALSE	Spherical	0.336223	88.0684	0.00429654	1.0293	85.4957	112.5	206	235.5	227	781
Neighbourhood		TRUE	Stable	-3.6303	91.6835	-0.0303672	1.00443	91.4135	290.5	447.5	35.5	8.5	782
Neighbourhood		TRUE	Gaussian	-3.6303	91.6835	-0.0303672	1.00443	91.4135	290.5	447.5	35.5	8.5	782
Global	Alt	FALSE	Spherical	0.340843	88.0659	0.00434948	1.02928	85.4957	112.5	209	235.5	227	784
Neighbourhood		TRUE	Rational quadratic	-0.000903962	95.3683	0.00180632	1.02021	92.2091	308	67	163	246	784
Local	Alt + Lat	FALSE	Circular	0.349412	88.0214	0.00446965	1.02855	85.5115	102.5	231.5	235.5	219.5	789
Global	Alt + Lat	FALSE	Circular	0.347373	88.0268	0.00444683	1.02861	85.5112	104.5	229	235.5	221	790
Neighbourhood		TRUE	Exponential	-3.75927	91.9791	-0.0325015	0.992446	92.525	296	454	16.5	26	792.5
Global	Alt	FALSE	Circular	0.353161	88.0238	0.00451319	1.02858	85.5112	102.5	236	235.5	219.5	793.5
Local	Lat	TRUE	Stable	-1.29224	88.5337	-0.0118352	1.01139	87.3164	204.5	398.5	81	110.5	794.5
Local	Lat	TRUE	Gaussian	-1.29224	88.5337	-0.0118352	1.01139	87.3164	204.5	398.5	81	110.5	794.5
Neighbourhood	Lat	TRUE	Circular	-2.59448	90.1123	-0.0222231	1.00974	89.5448	275	426	66.5	28	795.5
Neighbourhood	Alt	FALSE	Circular	-0.869409	86.8107	-0.00995339	1.02749	84.4182	12.5	378	206	200	796.5
Local	Alt + Lat	FALSE	Tetraspherical	0.34447	88.0795	0.00439437	1.02949	85.4914	119	212	235.5	233	799.5
Local	Lat + Long	FALSE	Hole effect	0.433518	88.3201	0.00539596	1.02627	85.9954	147.5	273	196.5	183.5	800.5
Neighbourhood	Lat	TRUE	Exponential	-3.79519	91.9709	-0.0328445	0.991389	92.6083	295	455	15	36	801
Global	Lat + Long	FALSE	Hole effect	0.434876	88.3188	0.00541131	1.02625	85.9955	147.5	274	196.5	183.5	801.5
Global	Long	FALSE	Hole effect	0.435435	88.3185	0.0054177	1.02625	85.9955	147.5	275	196.5	183.5	802.5
Neighbourhood	Lat + Long	FALSE	Hole effect	-0.815335	86.9431	-0.00921562	1.02696	84.5835	37.5	366	206	196	805.5
Global	Alt + Lat	FALSE	Tetraspherical	0.343929	88.0855	0.0043888	1.02956	85.4913	122	212	242.5	233	809.5
Local	Lat	TRUE	Circular	-0.91085	88.3736	-0.00769952	1.01523	86.7988	177	358	138	140	813
Neighbourhood	Alt	FALSE	Spherical	-0.868446	86.8189	-0.00994035	1.02761	84.4207	16	376.5	220.5	202.5	815.5
Global		TRUE	Stable	-1.20099	88.5378	-0.0107755	1.0121	87.2772	207	395.5	98.5	117	818
Global		TRUE	Gaussian	-1.20099	88.5378	-0.0107755	1.0121	87.2772	207	395.5	98.5	117	818
Neighbourhood		TRUE	Circular	-2.58144	90.1214	-0.022082	1.01058	89.4766	276	425	81	36	818
Neighbourhood	Alt + Lat	FALSE	Circular	-0.878774	86.8146	-0.0100629	1.02754	84.4182	12.5	383.5	220.5	202.5	819
Neighbourhood	Alt + Lat	FALSE	Spherical	-0.875626	86.8221	-0.0100243	1.02765	84.4207	16	382	220.5	202.5	821
Global		TRUE	Pentaspherical	-1.32865	88.5115	-0.0103617	1.01271	87.2475	201	389.5	114	117	821.5
Global		TRUE	Circular	-0.972103	88.363	-0.00837782	1.01568	86.7601	168	361	146.5	146.5	822
Global	Alt	FALSE	Tetraspherical	0.34789	88.0832	0.00443417	1.02953	85.4913	119	227.5	242.5	233	822
Global	Alt + Lat	FALSE	Rational quadratic	0.234291	88.0716	0.00322445	1.04291	84.3818	112.5	124	296	292	824.5
Local	Alt + Lat	FALSE	Rational quadratic	0.23427	88.07	0.00322413	1.04289	84.382	112.5	124	296	292	824.5
Global	Alt	FALSE	K-Bessel	0.409428	88.1373	0.00516252	1.02835	85.6432	127.5	265	220.5	213.5	826.5
Global	Alt	FALSE	Rational quadratic	0.234634	88.0715	0.00322841	1.04291	84.3818	112.5	126.5	296	292	827
Neighbourhood	Alt	FALSE	Pentaspherical	-0.900668	86.8237	-0.0103285	1.02772	84.4204	16	388	220.5	202.5	827
Global	Alt + Lat + Long	TRUE	Tetraspherical	0.396607	0.396607	0.00355897	3.23744	30.7487	1	161	362	304	828
Neighbourhood	Alt + Long	FALSE	Hole effect	-0.894816	86.9464	-0.0101648	1.02711	84.5747	40.5	383.5	206	198.5	828.5
Global	Alt + Lat	FALSE	Stable	0.408454	88.1682	0.00512898	1.02826	85.6774	133.5	261.5	220.5	213.5	829
Global	Alt + Lat	FALSE	Gaussian	0.408454	88.1682	0.00512898	1.02826	85.6774	133.5	261.5	220.5	213.5	829
Global	Alt + Lat	FALSE	K-Bessel	0.407056	88.1385	0.00513539	1.02837	85.6432	127.5	263	220.5	218	829
Local	Alt + Lat	FALSE	K-Bessel	0.41148	88.1357	0.00518718	1.02834	85.6431	127.5	269	220.5	213.5	830.5
Neighbourhood	Alt + Lat + Long	FALSE	Hole effect	-0.899481	86.9483	-0.0102194	1.02713	84.5747	40.5	385.5	206	198.5	830.5
Global	Lat	TRUE	Stable	-1.30855	88.5998	-0.0119077	1.01183	87.3408	215.5	400.5	98.5	117	831.5
Global	Lat	TRUE	Gaussian	-1.30855	88.5998	-0.0119077	1.01183	87.3408	215.5	400.5	98.5	117	831.5
Neighbourhood	Alt	FALSE	K-Bessel	-1.17848	86.9122	-0.0136059	1.02698	84.565	28.5	404	206	193.5	832
Global	Alt	FALSE	Stable	0.410861	88.167	0.00515652	1.02825	85.6774	133.5	265	220.5	213.5	832.5
Global	Alt	FALSE	Gaussian	0.410861	88.167	0.00515652	1.02825	85.6774	133.5	265	220.5	213.5	832.5
Neighbourhood	Alt + Lat	FALSE	K-Bessel	-1.18199	86.914	-0.0136468	1.027	84.565	28.5	405	206	193	832.5
Global		TRUE	K-Bessel	-1.16817	88.5611	-0.0102151	1.01258	87.2388	211.5	385.5	114	123	834
Neighbourhood	Alt	FALSE	Stable	-1.27104	86.9256	-0.0146859	1.02688	84.5848	33	406.5	206	189	834.5
Neighbourhood	Alt	FALSE	Gaussian	-1.27104	86.9256	-0.0146859	1.02688	84.5848	33	406.5	206	189	834.5
Local	Alt + Lat	FALSE	Stable	0.412679	88.1659	0.00517847	1.02824	85.6773	133.5	267.5	220.5	213.5	835
Local	Alt + Lat	FALSE	Gaussian	0.412679	88.1659	0.00517847	1.02824	85.6773	133.5	267.5	220.5	213.5	835
Neighbourhood	Alt + Lat	FALSE	Stable	-1.27465	86.9275	-0.014728	1.0269	84.5848	33	408.5	206	189	836.5
Neighbourhood	Alt + Lat	FALSE	Gaussian	-1.27465	86.9275	-0.014728	1.0269	84.5848	33	408.5	206	189	836.5
Neighbourhood	Alt + Lat	FALSE	Pentaspherical	-0.906124	86.8263	-0.0103923	1.02775	84.4204	22	391	220.5	206	839.5
Neighbourhood	Alt	FALSE	Hole effect	-2.46356	87.1966	-0.0286092	1.02166	85.3047	63.5	442	176	159	840.5
Neighbourhood	Alt	FALSE	Tetraspherical	-0.897428	86.8427	-0.0102893	1.02793	84.4202	26	387	220.5	208	841.5
Neighbourhood	Alt + Lat	FALSE	Hole effect	-2.47398	87.2025	-0.0287304	1.02173	85.3046	63.5	443	176	160	842.5
Neighbourhood	Alt	FALSE	J-Bessel	-3.11916	87.4087	-0.0362489	1.02136	85.5444	65	456	168.5	156.5	846
Neighbourhood	Alt + Lat	FALSE	Tetraspherical	-0.903411	86.8455	-0.0103593	1.02796	84.4202	27	389.5	220.5	209	846
Global	Lat	TRUE	Circular	-0.90091	88.4605	-0.00751628	1.01597	86.8184	195	356	146.5	149	846.5
Neighbourhood	Alt + Lat	FALSE	J-Bessel	-3.13241	87.4159	-0.036403	1.02144	85.5443	66	457	168.5	158	849.5
Global	Alt + Lat + Long	FALSE	Hole effect	0.506346	88.329	0.00623049	1.02641	85.9911	151	315	196.5	189	851.5
Local		TRUE	Tetraspherical	-0.563252	88.6162	-0.00381297	1.02761	86.0527	219.5	189	220.5	223	852
Global	Lat	TRUE	Pentaspherical	-1.2364	88.6603	-0.00934822	1.01399	87.2986	229.5	371	127	126.5	854
Local	Alt + Lat + Long	FALSE	Hole effect	0.50849	88.3287	0.00625535	1.02641	85.9911	151	318	196.5	189	854.5
Local	Alt + Long	FALSE	Hole effect	0.518762	88.3172	0.00638895	1.02626	85.9931	147.5	328	196.5	183.5	855.5
Global	Alt + Long	FALSE	Hole effect	0.509517	88.3278	0.00626684	1.02639	85.9911	151	320	196.5	189	856.5
Local	Lat	TRUE	K-Bessel	-1.19613	88.6332	-0.0105933	1.01293	87.2763	224	393	114	126.5	857.5
Local		FALSE	Rational quadratic	0.429179	88.8039	0.00475689	1.02372	86.6767	241	254.5	190.5	176	862
Global	Lat	TRUE	K-Bessel	-1.21726	88.686	-0.0107187	1.01317	87.3054	234.5	394	114	128	870.5
Local	Lat	TRUE	Pentaspherical	-1.21791	88.7175	-0.00926093	1.01515	87.2505	236	367.5	138	138	879.5
Global	Lat	TRUE	Rational quadratic	0.472549	90.7134	0.00471358	1.01932	88.3504	279	252	158.5	196	885.5
Neighbourhood	Long	FALSE	Stable	-0.557059	87.1429	-0.00625736	1.03651	83.9765	54.5	318	263.5	250	886
Neighbourhood	Alt + Long	FALSE	Stable	-0.611902	87.13	-0.0069127	1.03641	83.9717	49.5	342.5	250	246	888
Neighbourhood	Alt + Long	FALSE	Gaussian	-0.611902	87.13	-0.0069127	1.03641	83.9717	49.5	342.5	250	246	888
Neighbourhood	Lat + Long	FALSE	Stable	-0.563062	87.1441	-0.00632782	1.03652	83.9765	54.5	324.5	263.5	250	892.5
Neighbourhood	Lat + Long	FALSE	Gaussian	-0.563062	87.1441	-0.00632782	1.03652	83.9765	54.5	324.5	263.5	250	892.5
Neighbourhood	Alt + Lat + Long	FALSE	Stable	-0.61866	87.1315	-0.00699203	1.03643	83.9717	49.5	349	250	246	894.5
Neighbourhood	Alt + Lat + Long	FALSE	Gaussian	-0.61866	87.1315	-0.00699203	1.03643	83.9717	49.5	349	250	246	894.5
Local		FALSE	Hole effect	0.43146	88.8736	0.00495186	1.02641	86.5089	244.5	259	196.5	196	896
Global	Long	FALSE	Stable	0.498734	88.3542	0.00622749	1.03683	85.1467	159.5	315	263.5	158.5	896.5
Global	Long	FALSE	Gaussian	0.498734	88.3542	0.00622749	1.03683	85.1467	159.5	315	263.5	158.5	896.5
Local		FALSE	K-Bessel	0.477519	89.1093	0.00570062	1.02273	86.9882	256	287	184.5	174.5	902
Local		TRUE	Rational quadratic	0.296312	90.7252	0.00240836	1.03347	87.1644	281	90	244	289.5	904.5
Neighbourhood	Long	FALSE	Exponential	0.185984	96.7246	-9.91989e-05	2.92787	34.6259	268	8	329.5	327.5	933
Local		TRUE	K-Bessel	-1.22997	88.4376	-0.0116602	1.02157	86.3428	192.5	397	176	172	937.5
Neighbourhood	Lat + Long	FALSE	K-Bessel	-0.571895	87.1442	-0.00644862	1.03768	83.885	54.5	329	282	273	938.5
Neighbourhood	Lat + Long	FALSE	J-Bessel	-0.751192	87.0695	-0.00856938	1.03745	83.8321	45	363	263.5	268	939.5
Neighbourhood	Alt + Long	FALSE	J-Bessel	-0.808445	87.0579	-0.0092553	1.03736	83.8276	42.5	367.5	263.5	266.5	940
Local		TRUE	Stable	-1.30005	88.4286	-0.0125881	1.02169	86.3358	190	402.5	176	172	940.5
Local		TRUE	Gaussian	-1.30005	88.4286	-0.0125881	1.02169	86.3358	190	402.5	176	172	940.5
Neighbourhood	Alt + Lat + Long	FALSE	J-Bessel	-0.814047	87.0592	-0.00932123	1.03738	83.8276	42.5	369.5	263.5	266.5	942
Local	Lat	TRUE	Rational quadratic	0.47101	90.9624	0.00461184	1.02304	88.2425	282	242.5	184.5	235	944
Local		FALSE	J-Bessel	0.482788	89.0618	0.00545834	1.02683	86.6491	255	277.5	206	206	944.5
Global		TRUE	Tetraspherical	-0.997844	88.9698	-0.00830171	1.02099	86.9383	250	360	168.5	167.5	946
Neighbourhood	Lat	TRUE	Hole effect	3.09416	99.5633	0.0310816	0.981038	100.202	459	451	5	36	951
Neighbourhood	Alt + Long	FALSE	K-Bessel	-0.617114	87.1277	-0.00699022	1.03754	83.8808	49.5	349	282	270.5	951
Neighbourhood	Alt + Lat + Long	FALSE	K-Bessel	-0.622889	87.129	-0.00705807	1.03755	83.8808	49.5	351	282	270.5	953
Global	Lat	TRUE	Tetraspherical	-1.02997	89.0388	-0.00864847	1.02067	87.0126	254	364	168.5	167.5	954
Local	Lat	TRUE	Tetraspherical	-1.02645	89.0347	-0.00869782	1.02105	86.9769	253	365	168.5	170	956.5
Neighbourhood	Alt	FALSE	Rational quadratic	-0.822375	86.9442	-0.0094583	1.03817	83.6957	37.5	372.5	282	270.5	962.5
Neighbourhood	Alt + Lat	FALSE	Rational quadratic	-0.822795	86.9443	-0.00946323	1.03818	83.6957	37.5	372.5	282	270.5	962.5
Neighbourhood	Alt	TRUE	J-Bessel	-0.80016	86.7506	-0.00932411	1.04549	82.8735	10	369.5	298	294	971.5
Local		FALSE	Spherical	0.628021	89.2276	0.00738369	1.02285	87.1099	261	353	184.5	174.5	973
Local	Alt + Long	TRUE	Exponential	0.233916	96.3523	6.4046e-05	2.64546	37.3632	333	4.5	315.5	320	973
Local	Alt + Long	FALSE	Stable	0.465427	88.3515	0.00584577	1.03683	85.1432	159.5	291.5	263.5	258.5	973
Local	Alt + Long	FALSE	Gaussian	0.465427	88.3515	0.00584577	1.03683	85.1432	159.5	291.5	263.5	258.5	973
Local		FALSE	Stable	0.58294	89.2328	0.00697704	1.02358	87.0583	261	346	190.5	178.5	976
Local		FALSE	Gaussian	0.58294	89.2328	0.00697704	1.02358	87.0583	261	346	190.5	178.5	976
Neighbourhood	Alt + Lat	TRUE	J-Bessel	-0.817826	86.7585	-0.0095352	1.04558	82.8735	11	374	299	295	979
Global	Long	TRUE	Exponential	0.23858	96.4026	9.93875e-05	2.64453	37.4045	335	8	315.5	322	980.5
Global	Alt + Lat + Long	FALSE	Stable	0.489569	88.3507	0.00611851	1.03683	85.1424	159.5	299	263.5	258.5	980.5
Global	Alt + Lat + Long	FALSE	Gaussian	0.489569	88.3507	0.00611851	1.03683	85.1424	159.5	299	263.5	258.5	980.5
Local	Alt + Lat + Long	FALSE	Stable	0.492456	88.3506	0.00615192	1.03683	85.1424	159.5	302	263.5	258.5	983.5
Local	Alt + Lat + Long	FALSE	Gaussian	0.492456	88.3506	0.00615192	1.03683	85.1424	159.5	302	263.5	258.5	983.5
Global	Alt + Long	TRUE	Exponential	0.244073	96.336	0.000160207	2.64613	37.3509	331.5	13.5	319.5	320	984.5
Global	Lat + Long	TRUE	Exponential	0.241492	96.4106	0.000130751	2.64473	37.4044	336	10.5	315.5	323	985
Local	Lat + Long	TRUE	Exponential	0.232417	96.4583	2.94556e-05	2.64592	37.4041	337.5	3	319.5	325	985
Global	Alt + Lat + Long	TRUE	Exponential	0.246556	96.3429	0.000186941	2.6463	37.3509	331.5	16	319.5	320	987
Global	Alt + Long	FALSE	Stable	0.493894	88.3498	0.00616857	1.03682	85.1424	159.5	306	263.5	258.5	987.5
Global	Alt + Long	FALSE	Gaussian	0.493894	88.3498	0.00616857	1.03682	85.1424	159.5	306	263.5	258.5	987.5
Local	Long	TRUE	Exponential	0.280615	96.2483	6.08868e-05	2.75426	35.8775	329	4.5	328	326	987.5
Local	Alt + Lat + Long	TRUE	Exponential	0.238675	96.3866	0.000102027	2.64739	37.3506	334	8	322	324	988
Global	Lat + Long	FALSE	Stable	0.494875	88.3549	0.00618285	1.03683	85.1467	159.5	308.5	263.5	258.5	990
Global	Long	TRUE	Spherical	0.42846	96.8564	0.00461329	0.00461329	30.3539	380.5	242.5	1	372	996
Local	Lat + Long	FALSE	Stable	0.497189	88.3551	0.00620961	1.03684	85.1468	168	312	263.5	258.5	1002
Local	Lat + Long	FALSE	Gaussian	0.497189	88.3551	0.00620961	1.03684	85.1468	168	312	263.5	258.5	1002
Neighbourhood	Alt	FALSE	Exponential	0.134122	96.5534	-0.000637808	2.6765	37.7977	347	27	325	311.5	1010.5
Neighbourhood	Alt + Lat	FALSE	Exponential	0.135042	96.5562	-0.000627019	2.67658	37.7977	348.5	26	325	311.5	1011
Local	Alt + Long	FALSE	J-Bessel	0.469724	88.3677	0.00590154	1.03821	85.0439	177	296	282	275	1030
Neighbourhood	Lat + Long	FALSE	Exponential	0.187077	96.7277	-8.51163e-05	2.92796	34.6259	370	6	329.5	327.5	1033
Local	Alt + Long	FALSE	K-Bessel	0.466829	88.3691	0.00586278	1.03848	85.0244	177	294	282	282.5	1035.5
Neighbourhood	Alt + Long	FALSE	Exponential	0.189737	96.7328	-2.02204e-05	2.93251	34.5743	370	2	336	329.5	1037.5
Neighbourhood	Alt + Lat + Long	FALSE	Exponential	0.190834	96.7359	-6.07349e-06	2.9326	34.5743	373	1	336	329.5	1039.5
Global	Alt + Lat + Long	FALSE	K-Bessel	0.489235	88.3677	0.00611613	1.03847	85.0237	177	299	282	282.5	1040.5
Local	Alt + Lat + Long	FALSE	K-Bessel	0.491743	88.3676	0.00614519	1.03847	85.0237	177	302	282	282.5	1043.5
Global	Alt + Long	FALSE	K-Bessel	0.493022	88.367	0.00616001	1.03846	85.0237	177	304	282	282.5	1045.5
Neighbourhood		TRUE	Hole effect	2.91976	98.6142	0.0294777	0.970223	100.439	451	444	4	153.5	1052.5
Global	Alt + Lat + Long	FALSE	J-Bessel	0.501338	88.3677	0.00625947	1.03823	85.0426	177	318	282	278.5	1055.5
Global	Alt + Long	FALSE	J-Bessel	0.505252	88.3669	0.00630482	1.03822	85.0426	177	322	282	275	1056
Global	Long	FALSE	K-Bessel	0.49722	88.3733	0.00621119	1.0385	85.0274	177	312	282	286	1057
Local	Alt + Lat + Long	FALSE	J-Bessel	0.503616	88.3678	0.00628586	1.03823	85.0426	177	321	282	278.5	1058.5
Global	Lat + Long	FALSE	J-Bessel	0.506376	88.3707	0.00632111	1.03824	85.0452	177	323	282	278.5	1060.5
Global	Long	FALSE	J-Bessel	0.50953	88.3701	0.00635765	1.03824	85.0452	177	327	282	275	1061
Global	Lat + Long	FALSE	K-Bessel	0.493754	88.374	0.00617104	1.03851	85.0274	177	306	292	286	1061
Local	Lat + Long	FALSE	J-Bessel	0.507727	88.3712	0.00633675	1.03825	85.0452	177	326	282	278.5	1063.5
Local	Lat + Long	FALSE	K-Bessel	0.495858	88.3741	0.0061954	1.03851	85.0274	177	310	292	286	1065
Global	Long	TRUE	Pentaspherical	0.285658	97.0126	0.000268921	3.20473	31.1249	408	17	350.5	347	1122.5
Local	Lat + Long	TRUE	Pentaspherical	0.276798	97.0647	0.000132931	3.20638	31.1246	412	10.5	352	349	1123.5
Global	Lat + Long	TRUE	Pentaspherical	0.291355	97.0257	0.000355563	3.20514	31.1247	409	19.5	350.5	348	1127
Neighbourhood	Long	TRUE	Exponential	0.366377	96.1838	0.00377276	2.64245	37.3574	327	184	312	315	1138
Global	Alt + Long	TRUE	Pentaspherical	0.303741	97.0475	0.000588711	3.20923	31.0825	410	25	353.5	350.5	1139
Local	Alt + Long	TRUE	Pentaspherical	0.298659	97.0589	0.000571624	3.20852	31.0912	412	24	353.5	350.5	1140
Neighbourhood	Alt + Long	TRUE	Exponential	0.365236	96.1615	0.00376292	2.64535	37.3038	325	182.5	315.5	317.5	1140.5
Global	Lat	TRUE	J-Bessel	-2.83399	91.6383	-0.0271283	1.02205	88.8179	289	440	176	236	1141
Local	Alt + Lat + Long	TRUE	Pentaspherical	0.295813	97.094	0.000468768	3.2107	31.0822	415.5	22	356	353	1146.5
Global	Alt + Lat + Long	TRUE	Pentaspherical	0.30886	97.0594	0.000666708	3.2096	31.0823	412	28.5	355	352	1147.5
Local	Alt	TRUE	Exponential	0.387936	97.918	0.00235865	2.15035	48.3524	450	88.5	305	305	1148.5
Neighbourhood	Alt + Lat + Long	TRUE	Exponential	0.367664	96.1685	0.00378898	2.64552	37.3037	326	186.5	319.5	317.5	1149.5
Local	Alt	FALSE	Rational quadratic	0.0522676	87.7852	87.7852	1.04144	84.2209	85.5	486	294	289.5	1155
Global		TRUE	J-Bessel	-2.8044	91.8959	-0.0267222	1.0235	88.8906	293	439	190.5	237	1159.5
Local	Alt + Lat	TRUE	Exponential	0.404793	99.0596	0.0026521	2.59545	40.7328	456	96	311	310	1173
Global	Alt	TRUE	Exponential	0.420551	98.997	0.00285587	2.59283	40.7339	454.5	103	308.5	309	1175
Local	Long	TRUE	Pentaspherical	0.253996	96.8482	-0.00114303	3.33002	29.9272	377	47	378	387	1189
Global	Alt + Long	TRUE	Circular	0.287255	96.6152	0.00210367	3.33106	29.7752	354.5	76	382	380.5	1193
Local	Alt + Long	TRUE	Circular	0.285024	96.6178	0.00212333	3.33092	29.7764	354.5	77	382	380.5	1194
Local	Long	FALSE	Stable	0.827363	88.6162	0.0100014	1.05005	84.3252	219.5	380	300.5	296.5	1196.5
Local	Long	FALSE	Gaussian	0.827363	88.6162	0.0100014	1.05005	84.3252	219.5	380	300.5	296.5	1196.5
Global	Alt + Lat + Long	TRUE	Circular	0.290202	96.6223	0.00215382	3.33127	29.7752	354.5	78	382	382.5	1197
Local	Long	FALSE	Hole effect	0.811503	88.6094	0.00983288	1.05201	84.1648	217	375	304	302	1198
Local	Alt	FALSE	Exponential	-0.111628	96.2721	-0.00482264	2.20765	45.6455	330	257	306	306	1199
Neighbourhood	Lat + Long	FALSE	Pentaspherical	0.254687	96.9665	0.000743063	3.46608	29.3303	405	31	393.5	371	1200.5
Local	Long	FALSE	J-Bessel	0.822207	88.6303	0.00994484	1.0511	84.2529	224	376.5	302.5	299	1202
Neighbourhood		TRUE	J-Bessel	2.80007	100.297	0.0263305	0.952048	104.716	463	438	3	301	1205
Neighbourhood	Lat	TRUE	J-Bessel	2.78829	100.356	0.0260525	0.950459	104.916	464	437	2	303	1206
Local	Long	TRUE	Circular	0.320521	96.5391	0.00186042	3.45851	28.6687	346	71.5	392	397	1206.5
Local	Alt + Lat + Long	TRUE	Circular	0.283837	96.6438	0.00206567	3.33185	29.7751	361.5	74	387.5	385	1208
Global	Long	TRUE	Circular	0.294695	96.6412	0.00228644	3.3307	29.7874	361	83	382	382.5	1208.5
Local	Long	FALSE	K-Bessel	0.827455	88.6383	0.0100025	1.05141	84.2362	227.5	380	302.5	300	1210
Neighbourhood	Long	FALSE	Pentaspherical	0.253305	96.9629	0.0007218	3.46595	29.3303	401	30	393.5	390	1214.5
Global	Lat + Long	TRUE	Circular	0.297861	96.6488	0.00234027	3.33092	29.7873	364	87	382	384	1217
Local	Lat + Long	TRUE	Circular	0.291148	96.6712	0.00224817	3.33153	29.7873	365	82	387.5	386	1220.5
Global	Alt + Long	TRUE	Spherical	0.357142	96.7339	0.0031254	3.27341	30.34	370	115	372.5	366	1223.5
Global	Long	TRUE	Tetraspherical	0.345305	97.0761	0.00230371	3.23857	30.7751	414	84	365.5	363	1226.5
Local	Alt + Long	TRUE	Spherical	0.354738	96.7398	0.0031524	3.27315	30.3429	373	116	372.5	367.5	1229
Neighbourhood	Alt + Long	FALSE	Pentaspherical	0.256165	96.9671	0.000800019	3.47106	29.2885	405	33	398.5	392.5	1229
Local	Lat + Long	TRUE	Tetraspherical	0.338097	97.1215	0.00220437	3.23994	30.7749	417	81	367	365	1230
Neighbourhood	Alt + Lat + Long	FALSE	Pentaspherical	0.257543	96.9708	0.000821245	3.47119	29.2885	405	34	398.5	392.5	1230
Local	Alt + Lat + Long	TRUE	Spherical	0.352518	96.7706	0.00306754	3.27448	30.3398	375	112.5	374.5	369	1231
Global	Lat + Long	TRUE	Tetraspherical	0.34963	97.0881	0.00236181	3.23894	30.775	415.5	88.5	365.5	364	1233.5
Global	Alt + Lat + Long	TRUE	Spherical	0.360326	96.7433	0.00316771	3.27369	30.3399	373	118.5	374.5	367.5	1233.5
Neighbourhood	Long	FALSE	Tetraspherical	0.261402	96.9547	0.000948761	3.54459	28.6759	396	38	404.5	402.5	1241
Global	Alt	FALSE	Exponential	-0.0205577	96.6342	-0.00467321	2.67645	37.8411	358	247.5	323	313	1241.5
Global	Alt + Lat	FALSE	Exponential	-0.0196264	96.6369	-0.0046623	2.67652	37.8411	361.5	245.5	325	314	1246
Local	Lat	TRUE	J-Bessel	-2.87677	92.0443	-0.0277229	1.02824	88.6359	297	441	220.5	288	1246.5
Neighbourhood	Lat + Long	FALSE	Tetraspherical	0.262686	96.9581	0.000968978	3.54472	28.6759	401	39	404.5	402.5	1247
Local	Long	TRUE	Tetraspherical	0.364076	96.9797	0.00183073	3.36446	29.6047	407	69.5	390	388	1254.5
Local	Long	TRUE	Spherical	0.398554	96.6807	0.0030175	3.40034	29.2069	366.5	110	391	389	1256.5
Neighbourhood	Alt + Long	FALSE	Tetraspherical	0.263737	96.9582	0.00101371	3.54911	28.6405	401	42.5	409.5	404.5	1257.5
Local	Long	FALSE	Exponential	0.0814161	96.8679	-0.00394705	3.04652	33.3205	384	196	340	338	1258
Neighbourhood	Alt + Lat + Long	FALSE	Tetraspherical	0.265	96.9615	0.00103362	3.54923	28.6405	401	44	409.5	404.5	1259
Global	Alt + Long	TRUE	Tetraspherical	0.392691	96.921	0.0035064	3.2371	30.7488	388	154.5	362	356	1260.5
Local	Alt + Long	TRUE	Tetraspherical	0.388709	96.9302	0.00350687	3.23665	30.7543	390.5	154.5	362	357	1264
Local	Alt + Lat	FALSE	Exponential	-0.0287007	96.6839	-0.00477959	2.67812	37.8408	366.5	256	327	316	1265.5
Local	Alt + Lat + Long	TRUE	Tetraspherical	0.385906	96.9629	0.0034113	3.23837	30.7486	401	143	364	360	1268
Global	Alt + Lat + Long	FALSE	Exponential	0.0300356	96.8582	-0.0044085	2.93334	34.6175	380.5	218	336	335	1269.5
Global	Lat + Long	FALSE	Exponential	0.0265671	96.8493	-0.00446949	2.92866	34.6692	377	231.5	332	331.5	1272
Global	Alt + Long	FALSE	Exponential	0.0289285	96.8551	-0.00442278	2.93324	34.6175	380.5	222.5	336	335	1274
Global	Long	FALSE	Exponential	0.0254631	96.8463	-0.0044837	2.92857	34.6692	377	234.5	332	331.5	1275
Neighbourhood	Long	FALSE	Spherical	0.269644	96.9472	0.00120478	3.64184	27.9066	396	48	416.5	414.5	1275
Neighbourhood	Lat + Long	FALSE	Spherical	0.270793	96.9502	0.00122339	3.64195	27.9066	396	49	416.5	414.5	1276
Neighbourhood	Alt + Long	FALSE	Spherical	0.271523	96.9499	0.00125744	3.64574	27.8775	396	50	421	416	1283
Neighbourhood	Alt	TRUE	Exponential	0.538858	98.8402	0.00439783	2.59272	40.6836	452.5	216	308.5	307.5	1284.5
Neighbourhood	Alt + Lat	TRUE	Exponential	0.53876	98.8394	0.00439684	2.59269	40.6836	452.5	216	308.5	307.5	1284.5
Neighbourhood	Alt + Lat + Long	FALSE	Spherical	0.272645	96.9529	0.00127564	3.64585	27.8775	396	51	421	417	1285
Local	Alt + Long	FALSE	Exponential	0.0245379	96.8607	-0.00448194	2.9331	34.6211	380.5	234.5	336	335	1286
Local	Lat + Long	FALSE	Exponential	0.0214733	96.8688	-0.00453946	2.9294	34.6691	384	238	332	333	1287
Neighbourhood	Lat + Long	TRUE	Exponential	0.369225	96.1919	0.00380334	2.64265	2.64265	328	188	313	463	1292
Local	Alt + Lat + Long	FALSE	Exponential	0.0252208	96.876	-0.00447466	2.93401	34.6174	386	231.5	339	337	1293.5
Neighbourhood	Alt + Long	FALSE	Circular	0.274832	96.9328	0.0015168	3.66562	27.7229	390.5	58.5	427.5	418.5	1295
Neighbourhood	Long	FALSE	Circular	0.273111	96.9317	0.00145503	3.6678	27.7057	390.5	55	429.5	420.5	1295.5
Neighbourhood	Lat + Long	FALSE	Circular	0.274277	96.9348	0.00147409	3.66791	27.7057	390.5	57	429.5	420.5	1297.5
Neighbourhood	Alt + Lat + Long	FALSE	Circular	0.275989	96.9358	0.00153569	3.66573	27.7229	393	61	427.5	418.5	1300
Local		TRUE	J-Bessel	-2.10972	91.9251	-0.0197808	1.03877	87.5985	294	422	292	298	1306
Neighbourhood	Long	TRUE	Tetraspherical	0.451486	96.5768	0.00552543	3.23185	30.7159	351	280	357.5	343	1331.5
Neighbourhood	Alt + Long	TRUE	Tetraspherical	0.450735	96.562	0.00555077	3.23373	30.6897	348.5	281	359.5	344.5	1333.5
Neighbourhood	Alt + Long	TRUE	Pentaspherical	0.47379	96.6178	0.00578734	3.2041	31.0242	354.5	290	348.5	341	1334
Neighbourhood	Lat + Long	TRUE	Tetraspherical	0.455697	96.5889	0.00558188	3.23223	30.7157	352	282	357.5	344.5	1336
Neighbourhood	Long	TRUE	Pentaspherical	0.475421	96.6291	0.00585652	3.20018	31.0665	358	294	346	339	1337
Neighbourhood	Alt + Lat + Long	TRUE	Tetraspherical	0.454549	96.5732	0.00560185	3.23407	30.6896	350	285	359.5	346	1340.5
Neighbourhood	Alt + Lat + Long	TRUE	Pentaspherical	0.478786	96.63	0.00586355	3.20448	31.0241	358	294	348.5	342	1342.5
Global	Alt + Lat	TRUE	Exponential	0.420452	98.9962	0.00285487	2.5928	2.5928	461	102	308.5	472	1343.5
Neighbourhood	Lat + Long	TRUE	Pentaspherical	0.480979	96.6426	0.00594116	3.2006	31.0663	361.5	297	347	340	1345.5
Neighbourhood	Alt + Long	TRUE	Spherical	0.440128	96.4846	0.00558642	3.27187	30.2815	341	283.5	370	358	1352.5
Neighbourhood	Alt + Lat + Long	TRUE	Spherical	0.443223	96.494	0.00562745	3.27216	30.2813	343	286	370	360	1359
Neighbourhood	Long	TRUE	Spherical	0.446636	96.4998	0.0057091	3.27129	30.2939	344	288	368	360	1360
Neighbourhood	Lat + Long	TRUE	Spherical	0.450013	96.51	0.005754	3.2716	30.2938	345	289	370	362	1366
Local	Lat + Long	TRUE	Spherical	0.423571	96.8952	0.00455356	3.27571	30.3538	387	239	377	375	1378
Global	Lat + Long	TRUE	Spherical	0.431934	96.8665	0.00465957	3.27488	30.3538	384	245.5	376	373	1378.5
Global	Long	FALSE	Pentaspherical	0.121876	97.2122	-0.00360829	3.46868	29.3787	422.5	168.5	395.5	394	1380.5
Global	Lat + Long	FALSE	Tetraspherical	0.13111	97.215	-0.0034607	3.54767	28.7231	422.5	148.5	407	406.5	1384.5
Global	Long	FALSE	Tetraspherical	0.129813	97.2116	-0.00348113	3.54755	28.7231	422.5	150.5	407	406.5	1386.5
Global	Alt + Long	FALSE	Tetraspherical	0.131391	97.2147	-0.00344714	3.55209	28.6876	422.5	146.5	412	410	1391
Global	Lat + Long	FALSE	Pentaspherical	0.123274	97.2158	-0.00358679	3.46881	29.3787	434.5	167	395.5	395	1392
Global	Alt + Lat + Long	FALSE	Pentaspherical	0.125542	97.22	-0.00353607	3.47395	29.3368	434.5	159	401	399	1393.5
Global	Alt + Long	FALSE	Pentaspherical	0.124149	97.2164	-0.00355753	3.47382	29.3368	434.5	161	401	399	1395.5
Global	Lat + Long	FALSE	Spherical	0.139045	97.214	-0.00333807	3.64514	27.9524	422.5	134.5	418.5	422.5	1398
Local	Alt + Long	FALSE	Pentaspherical	0.121839	97.2203	-0.00358191	3.47377	29.3386	434.5	166	401	399	1400.5
Global	Long	FALSE	Spherical	0.137886	97.211	-0.00335685	3.64503	27.9524	422.5	137.5	418.5	422.5	1401
Global	Alt + Lat + Long	FALSE	Tetraspherical	0.132667	97.218	-0.00342701	3.55221	28.6876	434.5	145	412	410	1401.5
Global	Alt + Long	FALSE	Circular	0.144447	97.2125	-0.00318376	3.6689	27.7702	422.5	120	432	429.5	1404
Local	Alt + Long	FALSE	Tetraspherical	0.129663	97.218	-0.00346375	3.55211	28.6884	434.5	148.5	412	410	1405
Global	Alt + Long	FALSE	Spherical	0.138843	97.2132	-0.00333851	3.64895	27.9233	422.5	134.5	424.5	426	1407.5
Local	Alt + Lat	TRUE	Pentaspherical	0.526297	99.8662	0.00443195	3.19865	33.3455	462	227.5	345	374	1408.5
Global	Lat + Long	FALSE	Circular	0.144531	97.213	-0.00319908	3.67118	27.7528	422.5	121.5	435.5	433	1412.5
Local	Lat + Long	FALSE	Pentaspherical	0.118206	97.2308	-0.00366718	3.46952	29.3787	445.5	175	397	396	1413.5
Global	Alt + Lat + Long	FALSE	Circular	0.145618	97.2155	-0.00316466	3.66901	27.7702	434.5	117	432	431	1414.5
Global	Long	FALSE	Circular	0.143351	97.21	-0.00321834	3.67106	27.7528	422.5	124	435.5	433	1415
Global	Alt + Lat + Long	FALSE	Spherical	0.139976	97.2161	-0.00332014	3.64906	27.9233	434.5	132	424.5	426	1417
Local	Alt + Long	FALSE	Circular	0.142946	97.2156	-0.00319682	3.66896	27.7707	434.5	121.5	432	429.5	1417.5
Local	Lat + Long	FALSE	Tetraspherical	0.126822	97.2268	-0.00353015	3.54824	28.7231	445.5	157.5	407	408	1418
Local	Alt + Lat + Long	FALSE	Pentaspherical	0.120731	97.2337	-0.00361245	3.4746	29.3368	445.5	168.5	403	401	1418
Local	Lat + Long	FALSE	Spherical	0.13559	97.2226	-0.00339546	3.64558	27.9524	434.5	140.5	421	424	1420
Local	Alt + Long	FALSE	Spherical	0.137635	97.2157	-0.00334849	3.64902	27.9235	434.5	136	424.5	426	1421
Global	Alt + Lat	TRUE	Pentaspherical	0.545147	99.8299	0.00472545	3.19643	33.3462	454.5	253	343.5	371	1422
Global	Alt	TRUE	Pentaspherical	0.542697	99.8157	0.00469455	3.19593	33.3462	460	249	343.5	370	1422.5
Local	Alt + Lat + Long	FALSE	Tetraspherical	0.128573	97.229	-0.00349338	3.55274	28.6876	445.5	152.5	414	412	1424
Local	Alt + Lat + Long	FALSE	Spherical	0.136657	97.2243	-0.00337532	3.64947	27.9232	434.5	139	424.5	428	1426
Neighbourhood	Long	TRUE	Circular	0.466791	96.4769	0.00659226	3.3312	29.72	341	332	382	377.5	1432.5
Neighbourhood	Alt + Long	TRUE	Circular	0.460791	96.4635	0.00647645	3.33202	29.7078	337.5	330	387.5	377.5	1432.5
Neighbourhood	Lat + Long	TRUE	Circular	0.469858	96.4844	0.00664491	3.33142	29.7199	341	333	382	377.5	1433.5
Local	Lat + Long	FALSE	Circular	0.140623	97.2239	-0.00326444	3.67172	27.7527	434.5	128	437	435	1434.5
Neighbourhood	Alt + Lat + Long	TRUE	Circular	0.463648	96.4706	0.00652551	3.33223	29.7077	339	331	387.5	377.5	1435
Local	Long	FALSE	Pentaspherical	0.152199	97.2265	-0.00356638	3.60288	28.2787	445.5	164	415	413	1437.5
Local	Alt + Lat + Long	FALSE	Circular	0.141768	97.2261	-0.00322899	3.66954	27.7701	445.5	126.5	434	433	1439
Local	Long	FALSE	Circular	0.169554	97.224	-0.00327164	3.82188	26.6523	434.5	129	440	438	1441.5
Local	Long	FALSE	Spherical	0.164772	97.2251	-0.00339834	3.7947	26.8445	445.5	140.5	439	437	1462
Local	Long	FALSE	Tetraspherical	0.158432	97.2259	-0.00347757	3.68668	27.6336	445.5	150.5	438	436	1470
Local	Alt + Long	TRUE	Rational quadratic	1.40472	115.176	-0.00137401	18.3654	6.9894	477	53	478	477	1485
Neighbourhood	Alt	TRUE	Pentaspherical	0.673483	99.3383	0.00688636	3.18983	33.2816	457	339	341.5	354	1491.5
Neighbourhood	Alt + Lat	TRUE	Pentaspherical	0.6759	99.3527	0.00691691	3.19033	33.2816	458	344	341.5	355	1498.5
Local	Long	TRUE	Rational quadratic	1.32536	114.907	-0.0020015	19.0551	6.77586	476	73	487	476	1512
Neighbourhood	Lat + Long	FALSE	Rational quadratic	1.15973	107.041	-0.00253787	17.3747	6.08811	475	93	475	475	1518
Neighbourhood	Alt + Long	FALSE	Rational quadratic	1.14217	106.977	-0.00290286	17.3581	6.07951	473.5	106.5	472.5	473.5	1526
Neighbourhood	Alt + Lat + Long	FALSE	Rational quadratic	1.14235	106.978	-0.00290077	17.3581	6.07951	473.5	106.5	472.5	473.5	1526
Neighbourhood	Lat + Long	TRUE	Stable	-0.00770651	93.7893	-0.00684697	16.6865	5.53836	304.5	337.5	462.5	445.5	1550
Neighbourhood	Lat + Long	TRUE	Gaussian	-0.00770651	93.7893	-0.00684697	16.6865	5.53836	304.5	337.5	462.5	445.5	1550
Neighbourhood	Long	TRUE	Stable	-0.00813781	93.789	-0.00689503	16.6864	5.53836	304.5	340.5	462.5	445.5	1553
Neighbourhood	Long	TRUE	Gaussian	-0.00813781	93.789	-0.00689503	16.6864	5.53836	304.5	340.5	462.5	445.5	1553
Local	Alt + Lat + Long	TRUE	Rational quadratic	1.38425	115.239	0.0031744	18.3652	6.989	480	118.5	478	480	1556.5
Global	Alt + Long	TRUE	Rational quadratic	1.39001	115.218	0.00332691	18.3641	6.98901	478	133	476	478	1565
Neighbourhood	Alt + Lat + Long	TRUE	Stable	-0.0746451	93.7726	-0.0178116	16.6616	5.54706	300.5	414.5	458.5	441.5	1615
Neighbourhood	Alt + Lat + Long	TRUE	Gaussian	-0.0746451	93.7726	-0.0178116	16.6616	5.54706	300.5	414.5	458.5	441.5	1615
Neighbourhood	Alt + Long	TRUE	Stable	-0.0750635	93.7724	-0.0178579	16.6615	5.54706	300.5	416.5	458.5	441.5	1617
Neighbourhood	Alt + Long	TRUE	Gaussian	-0.0750635	93.7724	-0.0178579	16.6615	5.54706	300.5	416.5	458.5	441.5	1617
Global	Lat + Long	TRUE	Rational quadratic	1.43275	115.374	0.00407069	18.3708	7.02134	481.5	201	481.5	482	1646
Global	Long	TRUE	Rational quadratic	1.43443	115.365	0.00424443	18.3702	7.02134	481.5	204	480	481	1646.5
Local	Lat + Long	TRUE	Rational quadratic	1.42823	115.387	0.00409548	18.3714	7.02133	483	203	481.5	483	1650.5
Global	Long	TRUE	Stable	-1.72632	95.5692	-0.290696	15.5464	15.5464	321.5	474.5	443.5	439	1678.5
Local	Alt + Long	TRUE	Stable	-1.71737	95.5169	-0.311465	15.549	6.0315	314.5	478.5	450.5	451.5	1695
Local	Alt + Long	TRUE	Gaussian	-1.71737	95.5169	-0.311465	15.549	6.0315	314.5	478.5	450.5	451.5	1695
Global	Lat + Long	TRUE	Stable	-1.72552	95.5688	-0.290616	15.5464	6.02076	321.5	472.5	443.5	458	1695.5
Global	Lat + Long	TRUE	Gaussian	-1.72552	95.5688	-0.290616	15.5464	6.02076	321.5	472.5	443.5	458	1695.5
Global	Alt + Lat + Long	TRUE	Stable	-1.71793	95.5167	-0.311636	15.5491	6.0315	314.5	480.5	450.5	451.5	1697
Global	Alt + Lat + Long	TRUE	Gaussian	-1.71793	95.5167	-0.311636	15.5491	6.0315	314.5	480.5	450.5	451.5	1697
Local	Long	TRUE	Stable	-1.50796	95.4427	-0.283578	16.1258	5.81587	309.5	470.5	455.5	461.5	1697
Local	Long	TRUE	Gaussian	-1.50796	95.4427	-0.283578	16.1258	5.81587	309.5	470.5	455.5	461.5	1697
Global	Long	TRUE	Gaussian	-1.72632	95.5692	-0.290696	15.5464	6.02076	321.5	474.5	443.5	458	1697.5
Global	Alt + Long	TRUE	Stable	-1.7187	95.517	-0.311714	15.549	6.0315	314.5	482.5	450.5	451.5	1699
Global	Alt + Long	TRUE	Gaussian	-1.7187	95.517	-0.311714	15.549	6.0315	314.5	482.5	450.5	451.5	1699
Local	Lat + Long	TRUE	Stable	-1.72883	95.5701	-0.290895	15.5463	6.02076	321.5	476.5	443.5	458	1699.5
Local	Lat + Long	TRUE	Gaussian	-1.72883	95.5701	-0.290895	15.5463	6.02076	321.5	476.5	443.5	458	1699.5
Local	Alt + Lat + Long	TRUE	Stable	-1.72132	95.517	-0.31193	15.5489	6.0315	314.5	484.5	450.5	451.5	1701
Local	Alt + Lat + Long	TRUE	Gaussian	-1.72132	95.517	-0.31193	15.5489	6.0315	314.5	484.5	450.5	451.5	1701
Local	Alt + Lat + Long	FALSE	Rational quadratic	0.342311	102.511	-0.0925215	16.7303	6.46024	466	469	466.5	464	1865.5
Global	Alt + Lat + Long	FALSE	Rational quadratic	0.346238	102.519	-0.0923644	16.7305	6.46024	468	466	466.5	466	1866.5
Global	Alt + Long	FALSE	Rational quadratic	0.345918	102.518	-0.0923871	16.7304	6.46024	468	467	466.5	466	1867.5
Local	Long	FALSE	Rational quadratic	0.395135	102.489	-0.0883945	17.3714	6.25617	465	458	474	471	1868
Local	Alt + Long	FALSE	Rational quadratic	0.34574	102.519	-0.0923951	16.7304	6.46042	468	468	466.5	466	1868.5
Global	Long	FALSE	Rational quadratic	0.347002	102.644	-0.0921916	16.7587	6.47061	470.5	464	470	469	1873.5
Global	Lat + Long	FALSE	Rational quadratic	0.347309	102.645	-0.0921704	16.7589	6.47061	472	463	470	469	1874
Local	Lat + Long	FALSE	Rational quadratic	0.343088	102.637	-0.0923376	16.7587	6.47061	470.5	465	470	469	1874.5
Neighbourhood	Alt + Long	TRUE	Rational quadratic	3.00746	117.533	0.0907454	18.7783	6.56177	484	460	483	484	1911
Neighbourhood	Alt + Lat + Long	TRUE	Rational quadratic	3.00627	117.543	0.0906557	18.7789	6.56177	485	459	484	485	1913
Neighbourhood	Long	TRUE	Rational quadratic	3.058	117.945	0.0919286	18.801	6.59173	486	462	485	486	1919
Neighbourhood	Lat + Long	TRUE	Rational quadratic	3.05678	117.955	0.0918358	18.8016	6.59172	487	461	486	487	1921
Global	Alt + Lat + Long	TRUE	Rational quadratic	1.38838	115.227	115.227	18.3647	6.98901	479	487	478	479	1923
Global	Alt + Long	TRUE	K-Bessel	-3.38221	432.832	1025.8	36959.1	0.351018	488	490	490	488	1956
Local	Alt + Long	TRUE	K-Bessel	-3.38393	432.845	1025.58	36958.7	0.351023	489	489	489	489	1956
Global	Alt + Lat + Long	TRUE	K-Bessel	-3.37292	432.888	1025.89	36959.2	0.351018	490	491	491	490	1962
Local	Long	TRUE	K-Bessel	-7.18203	432.939	1345.37	37547.6	0.351495	491	493	493	491	1968
Local	Alt + Lat + Long	TRUE	K-Bessel	-3.45025	433.625	1026.17	36960	0.351018	494	492	492	494	1972
Global	Long	TRUE	K-Bessel	-6.14998	433.291	1667.77	38026.4	0.357204	492	494	495	492	1973
Global	Lat + Long	TRUE	K-Bessel	-6.14052	433.348	1667.88	38026.4	0.357204	493	495	494	493	1975
Local	Lat + Long	TRUE	K-Bessel	-6.21565	434.129	1668.87	38029.1	0.357204	495	496	496	495	1982
Global	Long	TRUE	J-Bessel	39.8186	1033.96	-12826	677211	0.149551	497	499	497	497	1990
Global	Lat + Long	TRUE	J-Bessel	39.831	1034.01	-12779.7	677514	0.149551	498	498	499	498	1993
Local	Lat + Long	TRUE	J-Bessel	39.6451	1034.53	-12657.1	677420	0.149551	499	497	498	499	1993
Local	Long	TRUE	J-Bessel	39.7964	1010.43	-19552.9	723771	0.145677	496	504	501	496	1997
Neighbourhood	Long	FALSE	Rational quadratic	-131.008	4268.37	-173.719	12427.1	1.23206	512	488	488	512	2000
Local	Alt + Long	TRUE	J-Bessel	63.2377	1097.25	-14037.2	692547	0.155071	500.5	500	500	500	2000.5
Global	Alt + Long	TRUE	J-Bessel	63.3652	1099.25	-16552.6	733214	0.154524	500.5	501	502	501	2004.5
Global	Alt + Lat + Long	TRUE	J-Bessel	63.3758	1099.29	-16777	733400	0.154524	502	502	503	502	2009
Local	Alt + Lat + Long	TRUE	J-Bessel	63.1998	1099.68	-16957.1	734880	0.154524	503	503	504	503	2013
Local	Long	TRUE	Hole effect	44.4458	1194.75	-109826	2.63309e+06	0.0731048	504	506	508	504	2022
Global	Alt + Lat + Long	TRUE	Hole effect	52.6802	1248.21	-106094	2.45649e+06	0.0749829	509	505	505	509	2028
Global	Alt + Long	TRUE	Hole effect	52.66	1248.15	-111640	2.51378e+06	0.0749832	508	507	506	508	2029
Local	Alt + Long	TRUE	Hole effect	47.7844	1256.45	-135950	2.52897e+06	0.0748991	511	508	507	511	2037
Global	Long	TRUE	Hole effect	44.7447	1229.64	NaN	NaN	0.0752494	505	NaN	NaN	505	NaN
Global	Lat + Long	TRUE	Hole effect	44.757	1229.68	NaN	NaN	0.0752491	506	NaN	NaN	506	NaN
Local	Lat + Long	TRUE	Hole effect	44.3441	1230.67	NaN	NaN	0.075249	507	NaN	NaN	507	NaN
Local	Alt + Lat + Long	TRUE	Hole effect	52.3341	1249.12	NaN	NaN	0.0749828	510	NaN	NaN	510	NaN
Neighbourhood	Long	TRUE	Hole effect	NaN	NaN	NaN	NaN	NaN	NaN	NaN	NaN	NaN	NaN
Neighbourhood	Long	TRUE	K-Bessel	NaN	NaN	NaN	NaN	NaN	NaN	NaN	NaN	NaN	NaN
Neighbourhood	Long	TRUE	J-Bessel	NaN	NaN	NaN	NaN	NaN	NaN	NaN	NaN	NaN	NaN
Neighbourhood	Long	FALSE	Gaussian	NaN	NaN	NaN	NaN	NaN	NaN	NaN	NaN	NaN	NaN
Neighbourhood	Long	FALSE	Hole effect	NaN	NaN	NaN	NaN	NaN	NaN	NaN	NaN	NaN	NaN
Neighbourhood	Long	FALSE	K-Bessel	-2885.76	34035.6	NaN	NaN	0.0425898	513	NaN	NaN	513	NaN
Neighbourhood	Long	FALSE	J-Bessel	NaN	NaN	NaN	NaN	NaN	NaN	NaN	NaN	NaN	NaN
Neighbourhood	Alt + Long	TRUE	Hole effect	NaN	NaN	NaN	NaN	NaN	NaN	NaN	NaN	NaN	NaN
Neighbourhood	Alt + Long	TRUE	K-Bessel	NaN	NaN	NaN	NaN	NaN	NaN	NaN	NaN	NaN	NaN
Neighbourhood	Alt + Long	TRUE	J-Bessel	NaN	NaN	NaN	NaN	NaN	NaN	NaN	NaN	NaN	NaN
Neighbourhood	Lat + Long	TRUE	Hole effect	NaN	NaN	NaN	NaN	NaN	NaN	NaN	NaN	NaN	NaN
Neighbourhood	Lat + Long	TRUE	K-Bessel	NaN	NaN	NaN	NaN	NaN	NaN	NaN	NaN	NaN	NaN
Neighbourhood	Lat + Long	TRUE	J-Bessel	NaN	NaN	NaN	NaN	NaN	NaN	NaN	NaN	NaN	NaN
Neighbourhood	Alt + Lat + Long	TRUE	Hole effect	NaN	NaN	NaN	NaN	NaN	NaN	NaN	NaN	NaN	NaN
Neighbourhood	Alt + Lat + Long	TRUE	K-Bessel	NaN	NaN	NaN	NaN	NaN	NaN	NaN	NaN	NaN	NaN
Neighbourhood	Alt + Lat + Long	TRUE	J-Bessel	NaN	NaN	NaN	NaN	NaN	NaN	NaN	NaN	NaN	NaN

## Sheet: Modeling with 40% dataset
				Prediction errors					Rank
Type of Detrending	Covariates	Anisotropy	Model	Mean Error	RMSE	MSE	RMSSE	ASE	RMSE	AbsMSE	RMSSE	AbsRMSEASE	Total
Local	Alt + Lat	TRUE	Pentaspherical	-0.198495	89.067	-0.00200128	0.959136	92.7843	24	23	57.5	179	283.5
Global	Alt	TRUE	Pentaspherical	-0.136406	89.069	-0.00133225	0.959178	92.7825	24	10	57.5	196	287.5
Local	Alt	TRUE	Tetraspherical	-0.133962	88.8035	-0.00141636	0.95027	93.4025	6	11	27	252	296
Global	Alt + Lat	TRUE	Pentaspherical	-0.266648	88.9781	-0.00273255	0.958131	92.7924	17	30	52.5	204	303.5
Global	Alt + Lat	TRUE	Tetraspherical	-0.107506	89.4364	-0.000994228	0.963034	92.7846	54	6	77.5	171.5	309
Global	Alt + Lat	TRUE	Circular	0.15463	89.3505	0.00160983	0.963028	92.7018	49	13	77.5	171.5	311
Local	Alt + Lat	TRUE	Tetraspherical	0.0985794	89.4159	0.00124142	0.962893	92.7774	51	9	77.5	174	311.5
Local	Alt	TRUE	Spherical	0.195297	89.0012	0.00223621	0.95214	93.4116	18.5	24	31	239	312.5
Global	Alt	TRUE	Tetraspherical	0.158092	89.4445	0.00186858	0.963198	92.7743	54	20	77.5	168	319.5
Global	Alt + Lat	TRUE	Stable	-0.102208	89.1491	-0.00106317	0.937511	94.9975	26.5	7.5	14.5	276.5	325
Global	Alt + Lat	TRUE	Gaussian	-0.102208	89.1491	-0.00106317	0.937511	94.9975	26.5	7.5	14.5	276.5	325
Global	Alt	TRUE	Spherical	-0.36521	89.0248	-0.0038656	0.959001	92.7564	20.5	52.5	57.5	199	329.5
Local	Alt + Lat	TRUE	Spherical	-0.365367	89.0245	-0.00386731	0.958998	92.7564	20.5	52.5	57.5	199	329.5
Local	Alt	TRUE	Hole effect	0.258485	89.2546	0.00277721	0.958144	93.1	33.5	34.5	52.5	210	330.5
Global	Alt + Lat	TRUE	Rational quadratic	0.141018	89.2023	0.00169899	0.936404	95.1738	29	14	9	280	332
Local	Alt	TRUE	Circular	-0.32801	88.9987	-0.00346033	0.952335	93.3844	18.5	48	31	237.5	335
Global	Alt	TRUE	Stable	-0.171115	89.2823	-0.00178416	0.938958	94.9909	38	15.5	17.5	273.5	344.5
Global	Alt	TRUE	Gaussian	-0.171115	89.2823	-0.00178416	0.938958	94.9909	38	15.5	17.5	273.5	344.5
Local	Alt + Lat	TRUE	Stable	-0.171269	89.2822	-0.0017858	0.938956	94.9909	38	17.5	17.5	273.5	346.5
Local	Alt + Lat	TRUE	Gaussian	-0.171269	89.2822	-0.0017858	0.938956	94.9909	38	17.5	17.5	273.5	346.5
Global	Alt + Lat	TRUE	Spherical	-0.469156	89.1731	-0.00496245	0.960634	92.7513	28	78.5	66	184.5	357
Local	Alt + Lat	TRUE	Rational quadratic	0.259641	89.2203	0.00293332	0.936689	95.161	30.5	37	12.5	278.5	358.5
Global	Alt	TRUE	Rational quadratic	0.260007	89.2206	0.00293719	0.936692	95.161	30.5	38	12.5	278.5	359.5
Local	Alt + Lat	TRUE	Circular	0.402749	89.3429	0.0042949	0.962976	92.6954	46.5	65	77.5	171.5	360.5
Global	Alt	TRUE	Circular	0.402939	89.3432	0.00429697	0.962979	92.6954	46.5	66	77.5	171.5	361.5
Neighbourhood	Alt + Long	FALSE	J-Bessel	-0.00892608	89.7985	1.18096e-06	1.00927	88.9553	75.5	1	267.5	42	386
Neighbourhood	Alt + Long	FALSE	Hole effect	0.0416657	89.8006	0.000567159	1.00927	88.9578	75.5	3	267.5	42	388
Global	Alt	TRUE	K-Bessel	-0.39065	89.2809	-0.00409388	0.935389	95.3553	38	61	4.5	285.5	389
Local	Alt + Lat	TRUE	K-Bessel	-0.391023	89.2808	-0.00409781	0.935387	95.3553	38	62	4.5	285.5	390
Global	Alt + Lat	TRUE	K-Bessel	-0.37921	89.2856	-0.00397546	0.935609	95.3372	42.5	59	9	283	393.5
Neighbourhood	Lat + Long	FALSE	J-Bessel	-0.290166	89.7264	-0.00315099	1.00701	89.0892	70	43	259.5	33	405.5
Local		TRUE	Rational quadratic	-0.216261	88.9648	-0.00583321	0.956641	92.986	15	116	48.5	227	406.5
Neighbourhood	Lat + Long	FALSE	Hole effect	-0.361683	89.8111	-0.00396597	1.00839	89.053	77.5	57	263.5	36.5	434.5
Local	Alt	TRUE	K-Bessel	-0.491629	89.7373	-0.00512287	0.934096	95.9834	71	85	2	289	447
Local	Lat	TRUE	Rational quadratic	-0.435795	88.792	-0.00822612	0.942984	94.2272	5	156	22	269	452
Global		TRUE	Rational quadratic	-0.471113	88.6488	-0.00857738	0.941482	94.2291	4	158	20	271	453
Global	Lat	TRUE	Rational quadratic	-0.45378	88.8074	-0.00837965	0.942622	94.2761	7	157	22	270	456
Local	Alt	TRUE	Pentaspherical	-0.842388	88.3012	-0.00900933	0.945445	93.375	2	166	24	265	457
Local	Alt	TRUE	Rational quadratic	-0.850216	88.601	-0.00894753	0.93568	94.6295	3	165	9	282	459
Neighbourhood	Alt + Lat + Long	FALSE	J-Bessel	0.52408	89.6117	0.0060019	1.00656	89.0078	64.5	118	259.5	30	472
Neighbourhood	Alt + Lat + Long	FALSE	Hole effect	0.577952	89.6047	0.00660529	1.00641	89.0142	63	128	257	29	477
Global		FALSE	Hole effect	0.801652	89.719	0.00682681	0.952303	94.6418	69	132	31	261	493
Local	Alt	TRUE	Stable	-0.634131	89.7775	-0.00661541	0.935099	95.927	72.5	129.5	4.5	287.5	494
Local	Alt	TRUE	Gaussian	-0.634131	89.7775	-0.00661541	0.935099	95.927	72.5	129.5	4.5	287.5	494
Local		TRUE	Pentaspherical	-0.46907	89.9702	-0.00500847	0.983853	91.9615	104.5	81	171	140	496.5
Local	Alt	TRUE	J-Bessel	0.86216	89.2767	0.00954344	0.980189	91.0364	38	179	154.5	127	498.5
Neighbourhood	Alt + Lat	FALSE	Hole effect	-0.698631	89.4868	-0.00766405	1.00718	88.7994	58	149.5	259.5	34	501
Local	Lat	FALSE	Hole effect	0.772181	89.8936	0.00650315	0.95387	94.6615	85	124	40	255	504
Neighbourhood	Alt + Lat	FALSE	J-Bessel	-0.874745	89.5704	-0.00960443	1.00429	89.1325	62	180	251	19	512
Global	Lat	FALSE	Hole effect	0.835899	89.8447	0.00715931	0.953211	94.6832	80	140	35.5	258	513.5
Global	Alt + Lat	TRUE	J-Bessel	-0.256275	89.6941	-0.00278355	1.0186	88.0067	68	34.5	288.5	122.5	513.5
Neighbourhood		FALSE	Hole effect	0.445457	90.3989	0.00228244	0.953876	95.6001	180.5	25	40	268	513.5
Local	Lat	FALSE	Exponential	0.297097	90.6757	0.00247422	0.962219	94.621	206	28	71	217.5	522.5
Global		FALSE	Exponential	0.329928	90.5218	0.00282389	0.960979	94.5928	192	36	66	229.5	523.5
Neighbourhood	Lat	FALSE	Hole effect	0.489456	90.4737	0.00274822	0.954373	95.6426	185.5	31.5	40	267	524
Global	Alt + Lat	TRUE	Hole effect	1.131	89.438	0.0125617	0.996068	89.743	54	233	232	6	525
Global		TRUE	Pentaspherical	-0.887012	89.8876	-0.00875188	0.968353	93.3971	85	161	102	178	526
Local	Lat	TRUE	Pentaspherical	-0.902791	89.8678	-0.00913631	0.968175	93.4022	83	168	102	180	533
Global	Lat	FALSE	Pentaspherical	-0.0574687	90.9968	-0.00185633	0.961436	95.0943	218	19	66	231.5	534.5
Local		TRUE	Tetraspherical	-1.22745	89.285	-0.0114323	0.97522	91.9853	42.5	200.5	137	155	535
Global		FALSE	Pentaspherical	-0.108863	90.8834	-0.00235527	0.961366	94.9858	214	26	66	231.5	537.5
Global	Lat	TRUE	Pentaspherical	-0.912519	89.9177	-0.00916763	0.968436	93.4145	90	170	102	177	539
Local	Lat	FALSE	Rational quadratic	0.438635	90.6441	0.0037673	0.95885	94.929	199	50	57.5	234	540.5
Local	Lat	FALSE	Pentaspherical	-0.138996	91.0118	-0.00267829	0.962375	95.0113	219	29	71	222.5	541.5
Global		FALSE	Rational quadratic	0.473969	90.4849	0.00414539	0.957541	94.9013	187	63	52.5	240.5	543
Global		TRUE	K-Bessel	0.323263	91.9754	0.00276515	0.961752	95.7604	238	33	71	202	544
Global	Lat	FALSE	Tetraspherical	-0.0674882	91.5092	-0.00192244	0.964823	95.306	229.5	21	92	203	545.5
Global		FALSE	Tetraspherical	-0.14962	91.3763	-0.00275176	0.964498	95.201	224	31.5	84.5	206	546
Global	Alt	TRUE	J-Bessel	-0.710912	89.2397	-0.00798063	1.01299	88.0375	32	154	275.5	85.5	547
Local	Alt + Lat	TRUE	J-Bessel	-0.728745	89.2453	-0.00818019	1.013	88.0426	33.5	155	275.5	85.5	549.5
Neighbourhood		FALSE	Rational quadratic	0.544385	90.5884	0.00396002	0.953948	95.5288	193	54.5	40	262	549.5
Global	Lat	FALSE	K-Bessel	-0.200579	91.6491	-0.00300315	0.968247	95.0962	233	41	102	176	552
Neighbourhood		FALSE	Exponential	0.422645	90.7212	0.00295225	0.958516	95.2058	209.5	39	57.5	246.5	552.5
Global	Lat	FALSE	Exponential	0.444483	90.6747	0.00396007	0.961077	94.7417	203	54.5	66	229.5	553
Global	Lat	FALSE	Circular	0.148477	92.5476	0.00016214	0.975716	95.2936	259	2	141	156	558
Local	Alt + Lat	TRUE	Hole effect	1.22144	89.6208	0.0135395	0.997688	89.7779	66.5	256	233.5	2.5	558.5
Local	Lat	FALSE	Tetraspherical	-0.172228	91.4939	-0.0029937	0.965414	95.2255	228	40	92	199	559
Global	Alt	TRUE	Hole effect	1.22228	89.6209	0.0135488	0.997691	89.7778	66.5	257	233.5	2.5	559.5
Local	Lat	FALSE	Circular	0.0489558	92.5791	-0.000849167	0.976735	95.2205	260	5	143.5	153	561.5
Local	Lat	TRUE	K-Bessel	0.394425	92.0953	0.00348305	0.962696	95.7648	244	49	77.5	192	562.5
Global	Lat	FALSE	Spherical	-0.174377	92.0711	-0.00328141	0.970173	95.3754	241	45.5	112.5	166	565
Global	Lat	FALSE	Rational quadratic	0.561364	90.6338	0.00498438	0.957354	95.0782	196	80	48.5	242	566.5
Global	Long	FALSE	Stable	1.01001	90.0529	0.011337	0.987298	91.1138	116	196.5	199.5	59	571
Global	Long	FALSE	Gaussian	1.01001	90.0529	0.011337	0.987298	91.1138	116	196.5	199.5	59	571
Local	Lat + Long	FALSE	Stable	1.01024	90.0527	0.0113395	0.987296	91.1138	116	196.5	199.5	59	571
Local	Lat + Long	FALSE	Gaussian	1.01024	90.0527	0.0113395	0.987296	91.1138	116	196.5	199.5	59	571
Neighbourhood	Lat	FALSE	Exponential	0.52917	90.8343	0.00408127	0.958447	95.3568	213	60	52.5	250	575.5
Global	Alt + Lat + Long	FALSE	J-Bessel	1.39128	90.0869	0.0154736	0.987345	91.1406	143	184	199.5	51	577.5
Local		FALSE	Pentaspherical	-0.239743	91.8714	-0.00340012	0.983336	93.6907	236	47	166	131	580
Neighbourhood	Alt	FALSE	Hole effect	-1.09402	89.5289	-0.0121169	1.00797	88.773	60	220	263.5	36.5	580
Global		FALSE	Spherical	-0.264621	91.9637	-0.00419903	0.970082	95.2752	237	64	112.5	167	580.5
Local	Lat	FALSE	K-Bessel	-0.348484	91.6628	-0.00450917	0.96926	94.9996	234	70	108.5	169	581.5
Local	Alt + Long	FALSE	Stable	1.02196	90.0596	0.0114686	0.987349	91.1144	129	202.5	199.5	51	582
Local	Alt + Long	FALSE	Gaussian	1.02196	90.0596	0.0114686	0.987349	91.1144	129	202.5	199.5	51	582
Local		FALSE	Tetraspherical	0.310279	92.2796	0.00237729	0.985994	93.8913	254	27	182.5	119	582.5
Global	Long	FALSE	K-Bessel	1.0088	90.053	0.0113048	0.986934	91.1463	116	193	199.5	75.5	584
Local	Lat + Long	FALSE	K-Bessel	1.00896	90.0529	0.0113066	0.986933	91.1463	116	194	199.5	75.5	585
Local		TRUE	Exponential	-0.174408	92.1276	-0.00327727	0.978911	94.165	247.5	45.5	148.5	144	585.5
Local		FALSE	Circular	-0.0580351	92.8548	-0.00152676	0.991202	93.9709	266	12	224	83.5	585.5
Neighbourhood	Lat	FALSE	Rational quadratic	0.637352	90.7012	0.00490367	0.953592	95.7077	208	75	40	263	586
Local		FALSE	Hole effect	-0.349202	90.9785	-0.00496074	0.975951	93.5544	217	78.5	141	151	587.5
Local		FALSE	Exponential	-0.342229	92.0311	-0.00377991	0.985542	93.5961	240	51	182.5	116	589.5
Local	Lat + Long	FALSE	J-Bessel	1.03057	90.055	0.0115589	0.987083	91.1359	116	208	199.5	69.5	593
Global	Lat	TRUE	K-Bessel	0.386342	92.7616	0.00309817	0.974603	95.3726	263	42	137	152	594
Local		FALSE	K-Bessel	-0.122976	92.6127	-0.00192936	0.989693	93.8419	261	22	222	89	594
Global	Lat	FALSE	Stable	-0.279914	92.1617	-0.00396924	0.972755	95.194	249.5	57	125.5	163.5	595.5
Global	Lat	FALSE	Gaussian	-0.279914	92.1617	-0.00396924	0.972755	95.194	249.5	57	125.5	163.5	595.5
Global	Alt + Long	FALSE	Stable	1.08858	90.0534	0.0121874	0.987281	91.1144	116	221.5	199.5	59	596
Global	Alt + Long	FALSE	Gaussian	1.08858	90.0534	0.0121874	0.987281	91.1144	116	221.5	199.5	59	596
Global	Long	FALSE	Hole effect	1.03055	90.055	0.0115577	0.987006	91.1431	116	208	199.5	75.5	599
Local	Lat + Long	FALSE	Hole effect	1.03119	90.0544	0.0115647	0.987	91.1431	116	208	199.5	75.5	599
Global	Long	FALSE	J-Bessel	1.02998	90.0555	0.0115524	0.987088	91.1359	129	205	199.5	69.5	603
Local	Alt + Long	FALSE	K-Bessel	1.02014	90.0567	0.0114296	0.986956	91.1468	129	200.5	199.5	75.5	604.5
Neighbourhood	Alt	FALSE	J-Bessel	-1.27938	89.6084	-0.0141459	1.00498	89.1102	64.5	265	255.5	21	606
Local	Alt + Long	TRUE	Hole effect	1.05019	90.0819	0.0117737	0.987252	91.1449	138	212.5	199.5	59	609
Local	Alt + Long	FALSE	Hole effect	1.05019	90.0819	0.0117737	0.987252	91.1449	138	212.5	199.5	59	609
Local	Alt + Long	FALSE	J-Bessel	1.05009	90.0821	0.0117736	0.987329	91.138	138	212.5	199.5	59	609
Global		TRUE	Exponential	-0.375406	91.037	-0.0053824	0.95434	95.5908	220	99	40	251	610
Global	Alt + Long	FALSE	K-Bessel	1.07778	90.0516	0.012051	0.9869	91.1468	116	218	199.5	80	613.5
Global	Alt	FALSE	Pentaspherical	1.16982	89.9596	0.0130267	0.984723	91.2525	99	242.5	178	94.5	614
Local	Alt + Lat	FALSE	Pentaspherical	1.17007	89.9595	0.0130294	0.984722	91.2525	99	242.5	178	94.5	614
Global	Alt	FALSE	Rational quadratic	1.17728	89.9576	0.0130771	0.9825	91.4568	99	245.5	162.5	111.5	618.5
Local	Alt + Lat	FALSE	Rational quadratic	1.17756	89.9575	0.0130801	0.982499	91.4568	99	245.5	162.5	111.5	618.5
Local		FALSE	Spherical	0.407308	92.7106	0.00318711	0.990017	93.9677	262	44	222	91	619
Global	Alt	FALSE	Tetraspherical	1.17425	89.9578	0.0130872	0.984557	91.2671	99	249	178	98.5	624.5
Local	Alt + Lat	FALSE	Tetraspherical	1.17451	89.9577	0.01309	0.984556	91.2671	99	249	178	98.5	624.5
Global	Lat + Long	FALSE	Stable	1.122	90.0564	0.0125521	0.987044	91.1406	129	231	199.5	69.5	629
Global	Lat + Long	FALSE	Gaussian	1.122	90.0564	0.0125521	0.987044	91.1406	129	231	199.5	69.5	629
Local	Alt	FALSE	Tetraspherical	1.33648	90.051	0.0150283	0.999168	90.015	116	277	235.5	1	629.5
Global	Alt	FALSE	Spherical	1.25898	89.946	0.013966	0.983917	91.305	94	262.5	171	102.5	630
Local	Alt + Lat	FALSE	Spherical	1.25927	89.946	0.0139692	0.983916	91.305	94	262.5	171	102.5	630
Local	Lat	FALSE	Spherical	-0.279504	92.0794	-0.00435978	0.970985	95.2986	282	67	116.5	165	630.5
Neighbourhood		FALSE	J-Bessel	1.00894	90.3167	0.00791837	0.952798	95.4636	177	152	35.5	266	630.5
Global	Alt + Lat + Long	FALSE	K-Bessel	1.15892	90.0544	0.0129338	0.986923	91.1473	116	240	199.5	75.5	631
Local	Lat	TRUE	Exponential	-0.473801	91.1509	-0.00638975	0.955421	95.6002	222	121	45	243	631
Local	Alt	FALSE	Pentaspherical	1.34448	90.0518	0.0150453	0.994398	90.4474	116	278	231	8.5	633.5
Local		FALSE	Stable	0.492714	92.8383	0.00440422	0.99173	93.927	264.5	68.5	225.5	75.5	634
Local		FALSE	Gaussian	0.492714	92.8383	0.00440422	0.99173	93.927	264.5	68.5	225.5	75.5	634
Global	Alt + Lat + Long	FALSE	Stable	1.18091	90.0559	0.0131924	0.987299	91.1151	129	249	199.5	59	636.5
Global	Alt + Lat + Long	FALSE	Gaussian	1.18091	90.0559	0.0131924	0.987299	91.1151	129	249	199.5	59	636.5
Global	Lat + Long	FALSE	K-Bessel	1.1055	90.0567	0.012353	0.986675	91.1738	129	225	199.5	83.5	637
Local		FALSE	Rational quadratic	0.666135	91.1025	0.00660367	0.977974	93.4146	221	127	145	146	639
Neighbourhood	Lat	FALSE	J-Bessel	1.01079	90.453	0.00788878	0.953829	95.4919	184	151	40	264	639
Local	Alt	FALSE	Rational quadratic	1.33924	90.0501	0.0149693	0.993198	90.555	116	274	228.5	21	639.5
Global	Alt + Lat	FALSE	Tetraspherical	1.31582	89.9613	0.0146206	0.984475	91.279	99	272	171	100	642
Local	Alt	FALSE	Spherical	1.3305	90.0546	0.0149989	1.00334	89.6454	116	276	243	10.5	645.5
Global	Alt + Lat	FALSE	Pentaspherical	1.30733	89.9697	0.0145184	0.984805	91.256	104.5	270	178	94.5	647
Global	Lat	TRUE	Exponential	-0.530571	91.1866	-0.00696492	0.955235	95.6538	223	137	45	244.5	649.5
Local	Lat	FALSE	Stable	-0.433149	92.2239	-0.00553424	0.974278	95.1009	252	107.5	132	158.5	650
Local	Lat	FALSE	Gaussian	-0.433149	92.2239	-0.00553424	0.974278	95.1009	252	107.5	132	158.5	650
Global	Alt + Long	FALSE	J-Bessel	1.20091	90.0802	0.0134031	0.987308	91.1375	138	254	199.5	59	650.5
Local		FALSE	J-Bessel	0.87679	90.8153	0.00794022	0.97384	93.4855	212	153	132	154	651
Global	Alt + Lat	FALSE	Spherical	1.40368	89.9503	0.0155335	0.98388	91.3136	94	287.5	171	102.5	655
Global	Alt + Long	FALSE	Hole effect	1.19751	90.0789	0.0133654	0.987217	91.1447	138	252	199.5	66.5	656
Neighbourhood	Alt + Lat	FALSE	Spherical	-1.84491	89.4555	-0.0204753	1.0018	89.2637	56	361	237.5	4	658.5
Global	Alt + Lat	FALSE	Rational quadratic	1.37773	89.973	0.0152436	0.982427	91.4803	104.5	280	162.5	113	660
Global		TRUE	Stable	-0.981133	90.4258	-0.00925577	0.963453	94.4484	182.5	173.5	77.5	227	660.5
Global		TRUE	Gaussian	-0.981133	90.4258	-0.00925577	0.963453	94.4484	182.5	173.5	77.5	227	660.5
Local		TRUE	K-Bessel	0.62225	92.392	0.00607096	0.982041	94.1177	255	119	162.5	126	662.5
Local		TRUE	Circular	-0.968038	90.1834	-0.0096477	0.985277	92.0977	167	183	178	136	664
Local	Lat	TRUE	Stable	-0.989443	90.5039	-0.00936965	0.964209	94.4587	190.5	177.5	84.5	217.5	670
Local	Lat	TRUE	Gaussian	-0.989443	90.5039	-0.00936965	0.964209	94.4587	190.5	177.5	84.5	217.5	670
Neighbourhood	Alt + Lat	TRUE	Stable	-2.00149	89.3056	-0.0213583	0.960484	92.9407	44.5	374.5	61.5	189.5	670
Neighbourhood	Alt + Lat	TRUE	Gaussian	-2.00149	89.3056	-0.0213583	0.960484	92.9407	44.5	374.5	61.5	189.5	670
Global		TRUE	Circular	-1.65417	89.7866	-0.0165751	0.968073	93.4174	74	309.5	102	188	673.5
Global	Lat	FALSE	J-Bessel	0.956609	90.9558	0.00920878	0.964605	94.6479	216	171	92	194.5	673.5
Local	Lat	FALSE	J-Bessel	0.959398	90.9528	0.00924886	0.964593	94.6467	215	172	92	194.5	673.5
Global		FALSE	J-Bessel	1.00325	90.7826	0.00969855	0.963117	94.6238	211	184	77.5	209	681.5
Local	Lat	TRUE	Circular	-1.658	89.8525	-0.0166364	0.968733	93.4266	82	311	108.5	182	683.5
Local		TRUE	Spherical	-1.49402	89.9344	-0.0153293	0.982601	92.1211	91	283	166	145	685
Global	Lat	TRUE	Stable	-1.05595	90.6307	-0.00997517	0.964938	94.518	196	187	92	212.5	687.5
Global	Lat	TRUE	Gaussian	-1.05595	90.6307	-0.00997517	0.964938	94.518	196	187	92	212.5	687.5
Global	Alt + Lat + Long	FALSE	Hole effect	1.39374	90.0866	0.0154992	0.987262	91.148	143	286	199.5	59	687.5
Neighbourhood	Alt	TRUE	Stable	-2.16886	89.349	-0.0231786	0.961072	92.9283	49	392.5	66	184.5	692
Neighbourhood	Alt	TRUE	Gaussian	-2.16886	89.349	-0.0231786	0.961072	92.9283	49	392.5	66	184.5	692
Global	Lat	TRUE	Circular	-1.69555	89.9129	-0.0169745	0.969016	93.4529	88	316.5	108.5	181	694
Neighbourhood		FALSE	Circular	-0.326679	94.7329	-0.00488454	0.976764	98.4145	284	74	143.5	193	694.5
Global		TRUE	Spherical	-1.73802	89.8391	-0.017399	0.967735	93.4981	80	322	102	191	695
Neighbourhood	Lat	FALSE	Spherical	-0.335429	93.8576	-0.00463066	0.971209	98.1797	275	71	116.5	235	697.5
Global	Lat + Long	FALSE	Hole effect	1.369	90.0755	0.0152295	0.986756	91.1861	138	279	199.5	81.5	698
Local	Alt	FALSE	J-Bessel	1.36189	90.1123	0.014988	0.980439	91.7977	147.5	275	154.5	122.5	699.5
Neighbourhood	Lat	FALSE	Circular	-0.326113	94.6788	-0.00476911	0.975418	98.5127	283	72	137	208	700
Local	Lat	TRUE	Spherical	-1.75615	89.9062	-0.0176054	0.968385	93.5091	88	326	102	187	703
Neighbourhood		FALSE	Spherical	-0.356399	93.852	-0.00492871	0.972095	98.0769	273	77	120	233	703
Neighbourhood	Alt + Lat	TRUE	Spherical	-2.46634	88.9361	-0.0269464	0.979841	90.7288	12	409	154.5	129	704.5
Neighbourhood	Alt + Lat	TRUE	Circular	-2.39566	88.9701	-0.0261619	0.980735	90.6844	16	406	159	124	705
Neighbourhood	Alt	TRUE	Circular	-2.4986	88.9503	-0.0273073	0.980637	90.6732	13.5	410	159	125	707.5
Global	Lat + Long	FALSE	J-Bessel	1.41286	90.0784	0.0157054	0.986775	91.1871	138	289	199.5	81.5	708
Neighbourhood	Alt	TRUE	Spherical	-2.54377	88.9475	-0.0278085	0.980028	90.7249	13.5	412	154.5	128	708
Neighbourhood	Alt	FALSE	Spherical	-2.21745	89.4999	-0.0246556	1.00261	89.2365	59	401	243	5	708
Neighbourhood	Alt	TRUE	Tetraspherical	-2.78517	88.8541	-0.0304766	0.97888	90.7342	9	418	148.5	133.5	709
Neighbourhood	Alt + Lat	TRUE	Tetraspherical	-2.74589	88.8395	-0.0300369	0.978513	90.7538	8	417	148.5	136	709.5
Neighbourhood	Alt	TRUE	Rational quadratic	-3.20924	89.068	-0.0342974	0.957265	93.0131	24	422	48.5	217.5	712
Neighbourhood	Alt + Lat	TRUE	Pentaspherical	-3.0829	88.8819	-0.0337455	0.97896	90.7573	10	420	148.5	133.5	712
Neighbourhood	Alt	TRUE	Pentaspherical	-3.11231	88.8903	-0.034078	0.979274	90.7363	11	421	148.5	132	712.5
Local		TRUE	Hole effect	1.33953	91.4558	0.0120719	0.999025	90.8277	227	219	235.5	32	713.5
Neighbourhood	Alt + Lat	TRUE	Rational quadratic	-3.31703	89.0316	-0.0354448	0.956657	93.034	22	425	48.5	222.5	718
Local	Alt + Lat	FALSE	Hole effect	1.43691	90.1771	0.0159747	0.99277	90.7219	167	297.5	228.5	25.5	718.5
Local	Alt	FALSE	Hole effect	1.39887	90.2099	0.0155256	0.989879	91.0205	171.5	287.5	222	39	720
Global	Alt	FALSE	Hole effect	1.43643	90.1768	0.0159695	0.992768	90.7218	167	297.5	228.5	27.5	720.5
Global	Alt	FALSE	J-Bessel	1.43578	90.1457	0.0159668	0.989169	91.029	159.5	297.5	219	44.5	720.5
Global	Lat	TRUE	Hole effect	1.48557	91.6744	0.0134414	0.98656	92.2801	235	255	199.5	31	720.5
Local	Alt + Lat	FALSE	J-Bessel	1.43621	90.1461	0.0159715	0.989172	91.0291	159.5	297.5	219	44.5	720.5
Neighbourhood	Lat	FALSE	Stable	-0.462797	93.8056	-0.00531324	0.973543	97.8111	271.5	93.5	132	224.5	721.5
Neighbourhood	Lat	FALSE	Gaussian	-0.462797	93.8056	-0.00531324	0.973543	97.8111	271.5	93.5	132	224.5	721.5
Global	Lat	TRUE	Spherical	-1.76881	90.0078	-0.0176763	0.969141	93.5309	107	328.5	108.5	179	723
Global		TRUE	Tetraspherical	-2.16139	89.4283	-0.0213499	0.964077	93.4043	52	372.5	84.5	221	730
Global		FALSE	Stable	-0.417964	92.1056	-0.00537618	0.973425	95.0716	245.5	99	125.5	261	731
Global		FALSE	Gaussian	-0.417964	92.1056	-0.00537618	0.973425	95.0716	245.5	99	125.5	261	731
Neighbourhood		TRUE	Exponential	-0.483529	95.9124	-0.00643439	0.93645	104.353	303	122	9	297	731
Local		TRUE	Stable	-1.23546	90.6501	-0.0125101	0.97975	93.0744	200.5	229.5	154.5	147	731.5
Neighbourhood		FALSE	Stable	-0.491503	93.8642	-0.00573829	0.975275	97.6844	275	113.5	137	206	731.5
Neighbourhood		FALSE	Gaussian	-0.491503	93.8642	-0.00573829	0.975275	97.6844	275	113.5	137	206	731.5
Local		TRUE	Gaussian	-1.23546	90.6501	-0.0125101	0.97975	93.0744	200.5	229.5	154.5	148	732.5
Local	Lat	TRUE	Hole effect	1.70158	91.5292	0.0157339	0.983732	92.3711	231	291	171	42	735
Neighbourhood	Lat	TRUE	Exponential	-0.502051	95.8861	-0.00656643	0.935696	104.404	302	126	9	298	735
Neighbourhood	Alt + Lat	FALSE	Rational quadratic	-1.34131	90.148	-0.0148708	1.00861	89.3586	159.5	273	267.5	38	738
Neighbourhood	Alt + Lat	FALSE	Tetraspherical	-1.76696	89.8858	-0.0196398	1.00753	89.1872	85	355	263.5	35	738.5
Global	Lat	TRUE	Tetraspherical	-2.16545	89.5374	-0.0213476	0.964836	93.4332	61	372.5	92	214	739.5
Local	Lat	TRUE	Tetraspherical	-2.17317	89.484	-0.0214943	0.964604	93.4165	57	376	92	215	740
Neighbourhood	Lat	FALSE	Tetraspherical	-0.59069	92.9992	-0.00688987	0.968219	97.3865	268	135	102	237.5	742.5
Global		TRUE	Hole effect	1.75314	91.4093	0.0163998	0.982742	92.3577	226	305	166	47	744
Neighbourhood	Lat	FALSE	K-Bessel	-0.651044	93.2315	-0.006919	0.972219	97.2042	270	136	120	220	746
Global	Alt	FALSE	Stable	1.6873	90.1041	0.0187724	1.00332	89.6876	145.5	345	243	13	746.5
Local	Alt + Lat	FALSE	Stable	1.68771	90.104	0.0187769	1.00332	89.6878	145.5	346	243	13	747.5
Neighbourhood		FALSE	Tetraspherical	-0.620367	92.8982	-0.0072648	0.968172	97.2789	267	143	102	236	748
Neighbourhood		FALSE	K-Bessel	-0.680901	93.1924	-0.00734798	0.97295	97.0746	269	144	125.5	211	749.5
Neighbourhood		FALSE	Pentaspherical	-0.816595	92.0248	-0.0092995	0.964555	96.5091	239	175	92	246.5	752.5
Global	Alt	FALSE	K-Bessel	1.55647	90.1507	0.0173332	1.00437	89.6356	159.5	318.5	251	24	753
Local	Alt + Lat	FALSE	K-Bessel	1.55679	90.1506	0.0173367	1.00437	89.6358	159.5	320	251	23	753.5
Neighbourhood	Lat	FALSE	Pentaspherical	-0.793156	92.1252	-0.00901815	0.964592	96.6198	247.5	167	92	248.5	755
Local	Alt	FALSE	K-Bessel	1.7375	90.0738	0.0190832	0.984681	91.3614	134	349	178	94.5	755.5
Local	Alt	FALSE	Stable	1.66651	90.0911	0.0181766	0.983968	91.4504	143	340	171	102.5	756.5
Global	Alt + Lat	FALSE	J-Bessel	1.6372	90.1424	0.0181643	0.98911	91.0314	153	339	219	46	757
Local	Alt	FALSE	Circular	1.51052	90.1645	0.0168513	1.00467	89.6241	163	314	255.5	25.5	758
Local	Alt + Long	FALSE	Pentaspherical	0.769687	0.769687	0.0048631	3.12382	34.5147	1	73	383	302	759
Global	Alt	FALSE	Gaussian	1.6984	90.1431	0.0188872	1.00349	89.7115	153	347.5	243	16.5	760
Local	Alt + Lat	FALSE	Gaussian	1.69879	90.1431	0.0188915	1.00349	89.7117	153	347.5	243	16.5	760
Global	Alt + Lat	FALSE	Stable	1.85294	90.1054	0.0206092	1.00323	89.6984	147.5	362	243	10.5	763
Global	Alt + Lat	FALSE	Hole effect	1.65167	90.1764	0.0183257	0.99276	90.7224	167	342	228.5	27.5	765
Neighbourhood	Alt + Lat	FALSE	Pentaspherical	-1.467	90.1197	-0.016311	1.01084	89.1312	149	301	271.5	49	770.5
Local	Alt	FALSE	Gaussian	1.6798	90.1385	0.0182487	0.980888	91.7923	153	341	159	120	773
Global	Alt + Lat	FALSE	Gaussian	1.86667	90.1439	0.0207525	1.00338	89.7238	153	367	243	13	776
Neighbourhood		TRUE	J-Bessel	1.3479	95.5447	0.00872653	0.942932	103.026	300	160	22	296	778
Neighbourhood	Lat	TRUE	J-Bessel	1.34727	95.9444	0.00870431	0.946683	102.981	304	159	25	295	783
Global	Alt + Lat	FALSE	K-Bessel	1.7615	90.1518	0.0195989	1.00426	89.6488	159.5	352	251	21	783.5
Neighbourhood	Long	FALSE	Hole effect	-1.13612	90.2649	-0.0127555	1.01588	88.852	175	237	282	105	799
Neighbourhood		TRUE	Hole effect	1.42942	95.6406	0.00961031	0.948652	102.427	301	181.5	26	294	802.5
Neighbourhood	Alt	FALSE	Tetraspherical	-2.1195	89.9714	-0.0236036	1.00889	89.1533	104.5	395	267.5	40	807
Local	Long	FALSE	K-Bessel	1.87862	90.628	0.0208344	1.00239	90.2936	196	369	237.5	7	809.5
Global		TRUE	J-Bessel	1.25651	92.2158	0.0123897	1.00439	90.9691	252	226	251	90	819
Neighbourhood	Lat	TRUE	Hole effect	1.44663	96.2671	0.00985394	0.955187	102.328	307	185	45	284	821
Neighbourhood	Long	FALSE	J-Bessel	-1.21409	90.2739	-0.013631	1.01604	88.8466	176	260	282	106	824
Global	Lat	TRUE	J-Bessel	1.13594	92.4641	0.0109766	1.00758	90.9383	257	190	263.5	114	824.5
Local	Long	FALSE	J-Bessel	1.87245	90.6789	0.0207833	1.00311	90.2816	206	368	243	8.5	825.5
Local	Long	FALSE	Stable	1.85712	90.6706	0.0206242	1.00352	90.236	203	363.5	251	16.5	834
Local	Long	FALSE	Gaussian	1.85712	90.6706	0.0206242	1.00352	90.236	203	363.5	251	16.5	834
Global		FALSE	Circular	0.0655086	92.459	-0.000673463	0.975776	0.975776	257	4	141	437	839
Neighbourhood	Alt	FALSE	Rational quadratic	-1.71921	90.2531	-0.0191149	1.0105	89.2964	174	350	270	48	842
Local	Lat	TRUE	J-Bessel	1.29204	92.4583	0.0126029	1.00684	90.9704	257	234.5	259.5	110	861
Neighbourhood		TRUE	K-Bessel	-1.03836	96.6257	-0.0118891	0.964871	101.05	312	217	92	240.5	861.5
Neighbourhood	Alt	FALSE	Pentaspherical	-1.83118	90.1843	-0.0204004	1.01179	89.1123	167	359.5	273	66.5	866
Local		TRUE	J-Bessel	0.951307	92.0887	0.00930564	1.01985	89.3286	243	176	290.5	157	866.5
Neighbourhood	Alt + Lat	FALSE	Gaussian	-1.75257	89.9393	-0.0196163	1.02233	87.9316	92	353	293.5	141.5	880
Neighbourhood	Alt + Lat	FALSE	Stable	-1.89617	89.842	-0.0212612	1.02158	87.9007	80	370	293.5	138.5	882
Neighbourhood	Alt + Lat + Long	FALSE	Stable	-2.0222	90.1408	-0.0226002	1.0134	88.9306	153	388.5	275.5	87.5	904.5
Neighbourhood	Alt + Lat + Long	FALSE	Gaussian	-2.0222	90.1408	-0.0226002	1.0134	88.9306	153	388.5	275.5	87.5	904.5
Neighbourhood		TRUE	Stable	-1.99586	94.9518	-0.0163714	0.951857	101.236	285.5	302	31	292.5	911
Neighbourhood		TRUE	Gaussian	-1.99586	94.9518	-0.0163714	0.951857	101.236	285.5	303	31	292.5	912
Neighbourhood	Alt	FALSE	Stable	-2.24737	89.8106	-0.0252635	1.02163	87.8669	77.5	404	293.5	138.5	913.5
Neighbourhood	Lat	TRUE	Stable	-2.00762	95.0255	-0.0164442	0.952066	101.295	289.5	306.5	31	290.5	917.5
Neighbourhood	Lat	TRUE	Gaussian	-2.00762	95.0255	-0.0164442	0.952066	101.295	289.5	306.5	31	290.5	917.5
Neighbourhood	Alt	FALSE	Gaussian	-2.08428	89.9141	-0.0233952	1.02247	87.8958	88	394	293.5	143	918.5
Neighbourhood	Lat	TRUE	K-Bessel	-0.952569	97.6761	-0.0112717	0.978575	100.647	427	191.5	148.5	161	928
Neighbourhood	Alt + Lat + Long	FALSE	K-Bessel	-1.80606	90.4039	-0.0201938	1.01641	88.9309	180.5	358	282	109	929.5
Neighbourhood	Lat	TRUE	Circular	-1.90654	94.9942	-0.0152525	0.970191	99.7391	287.5	281	112.5	254	935
Neighbourhood		TRUE	Circular	-1.90393	94.9905	-0.0152676	0.970509	99.7086	287.5	282	116.5	253	939
Neighbourhood	Lat	TRUE	Spherical	-2.12447	94.598	-0.0157219	0.97262	99.0698	282	290	125.5	244.5	942
Neighbourhood		TRUE	Spherical	-2.1258	94.5551	-0.0157664	0.972492	99.0408	281	293	120	248.5	942.5
Neighbourhood	Alt + Long	FALSE	Stable	-2.39136	90.2087	-0.0267555	1.0143	88.9195	171.5	407	278.5	94.5	951.5
Neighbourhood	Alt + Long	FALSE	Gaussian	-2.39136	90.2087	-0.0267555	1.0143	88.9195	171.5	408	278.5	94.5	952.5
Neighbourhood	Alt + Long	FALSE	K-Bessel	-2.12331	90.4715	-0.0237647	1.01728	88.9218	185.5	396	285	115	981.5
Neighbourhood	Lat + Long	FALSE	Stable	-2.65692	90.3924	-0.0297349	1.01615	88.9401	178.5	414.5	282	107.5	982.5
Neighbourhood	Lat + Long	FALSE	Gaussian	-2.65692	90.3924	-0.0297349	1.01615	88.9401	178.5	414.5	282	107.5	982.5
Neighbourhood	Long	FALSE	Stable	-3.12279	90.4916	-0.0349918	1.01775	88.8984	188.5	423.5	286.5	117.5	1016
Neighbourhood	Long	FALSE	Gaussian	-3.12279	90.4916	-0.0349918	1.01775	88.8984	188.5	423.5	286.5	117.5	1016
Neighbourhood	Lat + Long	FALSE	K-Bessel	-2.44174	90.626	-0.0273403	1.01878	88.9435	196	411	288.5	121	1016.5
Neighbourhood	Alt + Lat	TRUE	Hole effect	-2.58296	90.1699	-0.0292546	1.02735	87.7377	164	413	296	149	1022
Neighbourhood		TRUE	Tetraspherical	-2.97848	93.9159	-0.0222833	0.970486	98.7323	278	383	112.5	257	1030.5
Neighbourhood	Alt	TRUE	Hole effect	-2.62702	90.2145	-0.029754	1.02783	87.7414	171.5	416	297	150	1034.5
Neighbourhood	Lat	TRUE	Tetraspherical	-3.00744	93.9605	-0.0224975	0.970538	98.7593	280	385	116.5	256	1037.5
Neighbourhood	Long	FALSE	Pentaspherical	1.26479	97.3765	0.0160367	0.0160367	34.464	373	300	1	369.5	1043.5
Neighbourhood	Long	FALSE	K-Bessel	-2.81959	90.7174	-0.0316061	1.02028	88.9037	209.5	419	290.5	130	1049
Neighbourhood	Lat	TRUE	Pentaspherical	-2.98738	93.9438	-0.0225341	0.972955	98.8108	279	386.5	125.5	259	1050
Neighbourhood		TRUE	Pentaspherical	-3.01326	93.8926	-0.0227251	0.972613	98.7916	277	390	125.5	260	1052.5
Neighbourhood		TRUE	Rational quadratic	3.27452	97.0043	0.0241977	0.987636	99.0183	330	398	216.5	141.5	1086
Local	Alt	FALSE	Exponential	1.10725	97.0256	0.00735904	2.08259	50.9036	332	145.5	305	304	1086.5
Neighbourhood	Lat	TRUE	Rational quadratic	3.26966	97.148	0.0241323	0.988494	99.0606	340	397	216.5	136	1089.5
Local	Alt + Lat + Long	TRUE	Hole effect	0.423078	95.1699	0.0052084	1.01091	1.01091	299	87	271.5	440	1097.5
Global	Alt + Long	TRUE	Exponential	1.37144	96.7279	0.0088712	2.39957	43.3937	319	163	314	313	1109
Local	Alt + Long	TRUE	Exponential	1.38531	96.685	0.00916285	2.39549	43.46	315.5	169	313	312	1109.5
Global	Long	TRUE	Exponential	1.43173	96.6758	0.00961201	2.39234	43.522	315.5	181.5	310	310	1117
Global	Alt + Lat + Long	TRUE	Exponential	1.35925	96.8233	0.00877671	2.40187	43.3835	326.5	162	315	314	1117.5
Local	Lat + Long	TRUE	Exponential	1.45799	96.6952	0.00997601	2.39328	43.52	317	187	311.5	311	1126.5
Global	Lat + Long	TRUE	Exponential	1.4621	96.7833	0.010431	2.37713	43.8415	325	189	307	308	1129
Neighbourhood	Alt + Lat	FALSE	K-Bessel	-4.76879	91.3852	-0.0540438	1.04025	87.8059	225	427	298	184.5	1134.5
Global	Alt	FALSE	Exponential	1.01633	97.2509	0.00743746	2.47789	43.1028	347	147.5	322	321	1137.5
Local	Alt + Lat	FALSE	Exponential	1.03234	97.2672	0.00766413	2.47853	43.102	349	149.5	323	322	1143.5
Global	Alt + Lat	FALSE	Exponential	1.00349	97.3127	0.00736307	2.48569	42.9937	356.5	145.5	325	324	1151
Global	Long	FALSE	Exponential	0.986879	97.2793	0.00724582	2.6221	40.8094	350.5	142	330	329	1151.5
Global	Lat + Long	FALSE	Exponential	0.983922	97.3131	0.0072132	2.59778	41.1961	356.5	141	328	326	1151.5
Local	Alt + Long	FALSE	Exponential	0.956864	97.3096	0.00687426	2.62463	40.7792	356.5	134	332	332	1154.5
Global	Alt + Long	FALSE	Exponential	0.971595	97.3033	0.00709694	2.62911	40.7085	353	139	335	333	1160
Local	Lat + Long	FALSE	Exponential	0.999694	97.2926	0.00743887	2.62265	40.8089	352	147.5	331	330	1160.5
Neighbourhood	Alt	FALSE	K-Bessel	-5.17452	91.5085	-0.0586833	1.04211	87.7688	229.5	432	299	201	1161.5
Local	Long	FALSE	Hole effect	1.95338	90.6766	0.0230059	1.06919	84.6928	206	391	300	281	1178
Global	Alt + Lat + Long	FALSE	Exponential	0.964868	97.3358	0.00705878	2.63007	40.7058	374.5	138	336	335	1183.5
Local	Long	FALSE	Exponential	1.04051	97.3353	0.00892437	2.8427	37.6772	364.5	164	337	336	1201.5
Local	Long	TRUE	Exponential	1.55288	96.953	0.0118208	2.58286	40.353	329	215	326	334	1204
Neighbourhood	Alt	FALSE	Exponential	1.29565	97.0522	0.0129656	2.47501	43.0512	333.5	241	321	319	1214.5
Neighbourhood	Alt + Lat	FALSE	Exponential	1.28343	97.1197	0.0129142	2.48294	42.9421	337.5	239	324	323	1223.5
Neighbourhood	Lat + Long	TRUE	Exponential	1.70196	96.3548	0.0176018	2.36971	43.7819	308.5	325	306	305	1244.5
Global	Lat + Long	FALSE	Pentaspherical	0.783603	97.5916	0.00509918	3.09777	34.8191	421.5	84	378	366	1249.5
Global	Long	FALSE	Pentaspherical	0.798531	97.534	0.0052891	3.12123	34.5371	405	92	381	372	1250
Global	Alt + Long	FALSE	Pentaspherical	0.780203	97.5506	0.00502582	3.12745	34.4716	410	82	386	375	1253
Neighbourhood	Lat + Long	FALSE	Exponential	1.31746	97.143	0.0140541	2.59563	41.1434	339	264	327	325	1255
Neighbourhood	Long	TRUE	Exponential	1.7387	96.2367	0.0181506	2.38454	43.4615	305	338	308	306	1257
Neighbourhood	Alt + Long	TRUE	Exponential	1.71956	96.246	0.0179943	2.39107	43.3341	306	335.5	309	307	1257.5
Global	Alt + Lat + Long	FALSE	Pentaspherical	0.769774	97.5878	0.0049237	3.12882	34.4688	421.5	76	387	376	1260.5
Neighbourhood	Long	FALSE	Exponential	1.3328	97.1022	0.0143651	2.61976	40.7567	335.5	269	329	327	1260.5
Neighbourhood	Alt + Lat + Long	TRUE	Exponential	1.70737	96.3476	0.0178988	2.39346	43.3239	308.5	334	311.5	309	1263
Global	Alt + Long	TRUE	Pentaspherical	1.46794	97.1592	0.012417	2.96601	35.6029	341.5	227	347	348	1263.5
Neighbourhood	Alt + Long	FALSE	Exponential	1.31928	97.1216	0.0142597	2.6267	40.6559	337.5	267	333	328	1265.5
Global	Alt + Lat + Long	TRUE	Pentaspherical	1.4495	97.2582	0.0122506	2.96902	35.594	348	223	349	349.5	1269.5
Global	Lat + Long	TRUE	Tetraspherical	1.39094	97.3991	0.0112711	2.98058	35.4604	377	191.5	351	351	1270.5
Local	Lat + Long	FALSE	Pentaspherical	0.810984	97.5463	0.00551407	3.12185	34.5367	410	106	382	373	1271
Neighbourhood	Alt + Lat + Long	FALSE	Exponential	1.31248	97.1578	0.01422	2.62775	40.6532	341.5	266	334	331	1272.5
Local	Alt + Long	TRUE	Pentaspherical	1.47762	97.182	0.0128183	2.96279	35.6536	344	238	346	346	1274
Global	Long	TRUE	Pentaspherical	1.51093	97.1855	0.0130632	2.95907	35.7023	345	244	343.5	344	1276.5
Local	Alt + Long	FALSE	Tetraspherical	0.776376	97.5364	0.00508454	3.20009	33.6802	408	83	395	393	1279
Global	Lat + Long	FALSE	Tetraspherical	0.788228	97.5615	0.00527645	3.17186	33.9902	413.5	91	390	385	1279.5
Global	Alt + Long	FALSE	Tetraspherical	0.784862	97.5304	0.00521902	3.20494	33.6268	405	88	398	394	1285
Global	Long	FALSE	Tetraspherical	0.799809	97.5182	0.00544083	3.19831	33.6943	401	102	393	390	1286
Local	Alt	TRUE	Exponential	2.158	99.0925	0.0184333	2.02997	53.9545	340	343	304	303	1290
Global	Lat + Long	TRUE	Pentaspherical	1.51539	97.2765	0.0136228	2.94617	35.9103	350.5	259	340	341.5	1291
Global	Alt + Lat + Long	FALSE	Tetraspherical	0.776441	97.5597	0.00513329	3.20599	33.625	413.5	86	399	395	1293.5
Local	Lat + Long	TRUE	Pentaspherical	1.53888	97.2038	0.013556	2.96022	35.7008	346	258	345	345	1294
Local	Lat + Long	FALSE	Tetraspherical	0.810251	97.5282	0.00563419	3.19883	33.694	405	111.5	394	391	1301.5
Global	Alt + Long	TRUE	Tetraspherical	1.44364	97.312	0.0125951	2.99942	35.1984	356.5	234.5	357	355.5	1303.5
Local	Alt + Long	TRUE	Tetraspherical	1.42943	97.3483	0.0125007	2.9975	35.2357	367	228	356	355.5	1306.5
Local	Alt + Long	FALSE	Spherical	0.78306	97.516	0.00534933	3.30081	32.6408	401	97	406	405	1309
Global	Lat + Long	FALSE	Spherical	0.79294	97.5323	0.0054943	3.26858	32.9693	405	105	402	399	1311
Global	Long	FALSE	Spherical	0.801098	97.5028	0.00563399	3.29969	32.6486	392.5	111.5	404.5	403	1311.5
Local	Alt + Long	TRUE	Spherical	1.41844	97.4683	0.0113693	3.03964	34.7107	382.5	199	366	364.5	1312
Global	Long	TRUE	Tetraspherical	1.457	97.3566	0.0126938	2.99499	35.2703	370	236	354	353	1313
Global	Alt + Long	FALSE	Spherical	0.789745	97.5111	0.00545676	3.30485	32.5991	396.5	103	409	406	1314.5
Global	Lat + Long	FALSE	Circular	0.783624	97.5101	0.00532741	3.33351	32.316	396.5	96	413	410	1315.5
Local	Alt + Long	FALSE	Circular	0.775575	97.4944	0.00523093	3.37994	31.8659	389	89	420.5	417.5	1316
Global	Alt + Lat + Long	TRUE	Tetraspherical	1.42319	97.4068	0.0123345	3.00219	35.1913	378.5	224	358	359	1319.5
Global	Long	TRUE	Spherical	1.44258	97.478	0.0115644	3.03814	34.7327	385	208	364	363	1320
Local	Lat + Long	FALSE	Spherical	0.809425	97.5105	0.00579314	3.3001	32.6485	396.5	115	404.5	404	1320
Global	Long	FALSE	Circular	0.790879	97.4836	0.00547967	3.37911	31.8712	385	104	418	415	1322
Global	Alt + Long	FALSE	Circular	0.781126	97.4906	0.00531612	3.38037	31.8608	389	95	420.5	417.5	1322
Global	Alt + Lat + Long	FALSE	Spherical	0.783635	97.5318	0.00539174	3.30558	32.5982	405	101	410	407	1323
Global	Alt + Lat + Long	FALSE	Circular	0.775974	97.508	0.00525968	3.38098	31.8601	396.5	90	422	419	1327.5
Global	Alt + Long	TRUE	Spherical	1.43875	97.4718	0.0117663	3.04436	34.6571	382.5	212.5	367	367	1329
Local	Lat + Long	TRUE	Tetraspherical	1.47971	97.3723	0.0130909	2.99603	35.2691	372	249	355	354	1330
Local	Lat + Long	FALSE	Circular	0.798131	97.4901	0.00562164	3.37947	31.8711	389	110	418	416	1333
Local	Lat + Long	TRUE	Spherical	1.4602	97.4895	0.0118723	3.03897	34.7318	389	216	365	364.5	1334.5
Neighbourhood	Lat + Long	TRUE	Pentaspherical	1.47227	96.7553	0.0186626	2.93599	35.8229	323.5	344	339	337	1343.5
Neighbourhood	Long	TRUE	Pentaspherical	1.5445	96.6102	0.0197175	2.94783	35.6149	310.5	356.5	341	338	1346
Neighbourhood	Alt + Long	TRUE	Pentaspherical	1.53318	96.6114	0.0197157	2.95526	35.516	310.5	356.5	342	339	1348
Local	Long	FALSE	Pentaspherical	0.839181	97.5193	0.00645468	3.34654	32.1964	401	123	414	411	1349
Global	Alt + Lat + Long	TRUE	Spherical	1.42153	97.5543	0.0115422	3.04666	34.6521	410	204	368	368	1350
Neighbourhood	Alt + Lat + Long	TRUE	Pentaspherical	1.51486	96.7218	0.0195477	2.95856	35.5072	318	351	343.5	340	1352.5
Neighbourhood	Lat + Long	TRUE	Tetraspherical	1.55288	96.7411	0.0196333	2.96742	35.3721	320	354	348	341.5	1363.5
Local	Long	FALSE	Tetraspherical	0.837274	97.5075	0.00651997	3.40979	31.5915	396.5	125	423	420	1364.5
Neighbourhood	Alt	TRUE	K-Bessel	-1.60385	110.213	-0.0169379	1.18229	93.2531	451	315	301	300	1367
Global		FALSE	K-Bessel	-0.325563	91.5435	91.5435	91.5435	94.9706	232	481	482	175	1370
Neighbourhood	Long	TRUE	Tetraspherical	1.6265	96.6488	0.0207286	2.98029	35.1742	313.5	366	350	343	1372.5
Neighbourhood	Alt + Long	TRUE	Tetraspherical	1.61568	96.6543	0.0206659	2.98578	35.1027	313.5	365	352	347	1377.5
Local	Long	FALSE	Spherical	0.835362	97.4962	0.00667757	3.52367	30.563	392.5	131	429	427	1379.5
Global	Alt	FALSE	Circular	0.78851	97.5654	0.00584631	3.46926	31.0812	417	117	424	422	1380
Local	Long	FALSE	Circular	0.833505	97.4855	0.00686058	3.65335	29.4708	389	133	431	428	1381
Neighbourhood	Alt + Lat + Long	TRUE	Tetraspherical	1.59524	96.7568	0.0204035	2.98873	35.0956	323.5	359.5	353	349.5	1385.5
Global	Alt + Lat	FALSE	Circular	0.766461	97.6443	0.00559925	3.47364	31.0667	426	109	426	425	1386
Local	Alt + Lat	FALSE	Circular	0.8152	97.5937	0.00638048	3.47069	31.0815	421.5	120	425	423	1389.5
Local	Long	TRUE	Tetraspherical	1.42568	97.5121	0.0115632	3.19118	33.0636	396.5	208	391	397	1392.5
Global	Lat + Long	TRUE	Spherical	1.54847	97.5629	0.0138091	3.02288	34.95	413.5	261	360	361	1395.5
Neighbourhood	Lat + Long	FALSE	Pentaspherical	1.23507	97.4423	0.0154883	3.09561	34.7449	381	285	374	362	1402
Neighbourhood	Lat + Long	TRUE	Spherical	1.68091	96.8153	0.0212805	3.00766	34.8515	326.5	371	359	352	1408.5
Local	Long	TRUE	Pentaspherical	1.47408	97.3916	0.0133765	3.15784	33.4333	375	253	388	396	1412
Neighbourhood	Alt + Long	TRUE	Spherical	1.71505	96.7526	0.0217473	3.0302	34.5613	321.5	379	362	358	1420.5
Neighbourhood	Long	TRUE	Spherical	1.73227	96.7537	0.0219569	3.02397	34.6361	321.5	382	361	357	1421.5
Neighbourhood	Alt + Long	FALSE	Pentaspherical	1.24937	97.3879	0.0158433	3.12489	34.3989	375	294	384	371	1424
Neighbourhood	Alt + Lat + Long	TRUE	Spherical	1.69782	96.8415	0.0215218	3.03263	34.5564	328	377	363	360	1428
Neighbourhood	Alt + Lat + Long	FALSE	Pentaspherical	1.23885	97.4299	0.0157387	3.12641	34.396	380	292	385	374	1431
Neighbourhood	Lat + Long	FALSE	Tetraspherical	1.24555	97.4082	0.0159102	3.16952	33.9177	378.5	295	389	381	1443.5
Global	Alt	TRUE	Exponential	2.22816	99.7632	0.0218076	2.41221	46.0468	433	380	316.5	315.5	1445
Local	Alt + Lat	TRUE	Exponential	2.2409	99.7685	0.0219498	2.41247	46.046	434	381	316.5	315.5	1447
Global	Alt + Lat	TRUE	Exponential	2.21731	99.8311	0.0217126	2.41841	45.9735	435	378	319	317	1449
Neighbourhood	Alt	TRUE	Exponential	2.31022	99.9418	0.0224647	2.41731	46.0019	436	384	318	318	1456
Neighbourhood	Long	FALSE	Tetraspherical	1.27717	97.3543	0.0165837	3.19561	33.6229	367	309.5	392	388	1456.5
Neighbourhood	Alt + Long	FALSE	Tetraspherical	1.26638	97.3615	0.0164685	3.20216	33.5558	370	308	396	389	1463
Neighbourhood	Alt + Lat	TRUE	Exponential	2.30745	100.018	0.0225261	2.42367	45.9286	437	386.5	320	320	1463.5
Neighbourhood	Alt + Lat + Long	FALSE	Tetraspherical	1.2579	97.3943	0.0163808	3.20333	33.554	375	304	397	392	1468
Neighbourhood	Lat + Long	TRUE	Circular	1.91989	97.0176	0.0255553	3.07232	34.1103	331	405	369	369.5	1474.5
Neighbourhood	Lat + Long	FALSE	Spherical	1.27099	97.3649	0.0168079	3.2659	32.898	370	312.5	401	398	1481.5
Neighbourhood	Long	TRUE	Circular	1.90216	97.0543	0.0247565	3.09004	33.9137	333.5	402	371	377	1483.5
Neighbourhood	Alt + Long	TRUE	Circular	1.8971	97.0978	0.0246143	3.09294	33.8953	335.5	400	372	378	1485.5
Local	Alt + Lat + Long	FALSE	Hole effect	-5.87229	102.455	-0.066502	1.18435	86.1887	450	435	302	299	1486
Global	Lat + Long	TRUE	Circular	1.6479	97.63	0.0168084	3.08134	34.2374	424.5	312.5	370	380	1487
Neighbourhood	Long	FALSE	Spherical	1.30526	97.3189	0.0176784	3.29655	32.5785	360.5	328.5	403	400	1492
Neighbourhood	Alt + Lat + Long	TRUE	Circular	1.87929	97.1662	0.0243143	3.09466	33.8924	343	399	373	379	1494
Neighbourhood	Alt + Long	FALSE	Spherical	1.29876	97.3228	0.0176254	3.30162	32.5293	360.5	327	407.5	401	1496
Neighbourhood	Lat + Long	FALSE	Circular	1.25174	97.3252	0.0169745	3.33109	32.2324	362.5	316.5	412	409	1500
Neighbourhood	Alt + Lat + Long	FALSE	Spherical	1.29262	97.3456	0.0175589	3.30243	32.5284	367	324	407.5	402	1500.5
Local	Alt + Long	TRUE	Circular	1.67922	97.5582	0.0176961	3.09742	34.0218	413.5	330.5	376	382.5	1502.5
Neighbourhood	Long	FALSE	Circular	1.29087	97.3062	0.0175434	3.37672	31.7932	356.5	323	415	412	1506.5
Neighbourhood	Alt + Long	FALSE	Circular	1.2814	97.3108	0.0173874	3.37795	31.7828	356.5	321	416	413	1506.5
Neighbourhood	Alt	FALSE	Circular	1.14684	97.4817	0.0145589	3.47532	30.9387	385	271	427	424	1507
Global	Long	TRUE	Circular	1.69903	97.57	0.0178525	3.09681	34.0336	417	333	376	382.5	1508.5
Neighbourhood	Alt + Lat + Long	FALSE	Circular	1.27621	97.3296	0.0173296	3.37863	31.7821	362.5	318.5	418	414	1513
Local	Lat + Long	TRUE	Circular	1.71248	97.5784	0.0180975	3.09744	34.033	419	337	376	384	1516
Global	Alt + Long	TRUE	Circular	1.70737	97.6293	0.0179943	3.09982	34.0147	424.5	335.5	379	386	1525
Global	Alt + Lat + Long	TRUE	Circular	1.6896	97.6935	0.017695	3.10143	34.0117	428	330.5	380	387	1525.5
Neighbourhood	Alt + Lat	TRUE	K-Bessel	-1.93063	111.838	111.838	1.19989	93.243	452	482	303	301	1538
Neighbourhood	Alt + Lat	FALSE	Circular	1.12366	97.5678	0.0142938	3.48009	30.9244	417	268	428	426	1539
Local	Long	TRUE	Spherical	1.67155	97.5854	0.0177673	3.23397	32.6007	421.5	332	400	408	1561.5
Neighbourhood	Alt + Long	TRUE	Stable	-0.877076	95.0697	-0.0562004	17.3871	5.74374	292.5	428.5	459.5	431.5	1612
Neighbourhood	Alt + Long	TRUE	Gaussian	-0.877076	95.0697	-0.0562004	17.3871	5.74374	292.5	428.5	459.5	431.5	1612
Neighbourhood	Alt + Lat + Long	TRUE	Stable	-0.879647	95.066	-0.0563958	17.3868	5.74373	292.5	430.5	459.5	429.5	1612
Neighbourhood	Alt + Lat + Long	TRUE	Gaussian	-0.879647	95.066	-0.0563958	17.3868	5.74373	292.5	430.5	459.5	429.5	1612
Neighbourhood	Long	TRUE	Stable	-0.933567	95.0853	-0.0638051	17.4112	5.74348	295.5	433.5	462.5	433.5	1625
Neighbourhood	Long	TRUE	Gaussian	-0.933567	95.0853	-0.0638051	17.4112	5.74348	295.5	433.5	462.5	433.5	1625
Neighbourhood	Lat + Long	TRUE	Stable	-1.11472	95.1183	-0.0827042	17.4657	5.75138	297.5	441.5	464.5	435.5	1639
Neighbourhood	Lat + Long	TRUE	Gaussian	-1.11472	95.1183	-0.0827042	17.4657	5.75138	297.5	441.5	464.5	435.5	1639
Local	Long	TRUE	Circular	2.02815	98.1218	0.024773	3.308	31.9962	429	403	411	421	1664
Neighbourhood	Alt + Lat + Long	FALSE	Rational quadratic	-0.375659	114.943	0.0999106	17.7696	10.0518	355	444	469	456	1724
Neighbourhood	Alt + Lat	TRUE	J-Bessel	-20.2749	251.469	-0.2341	2.91174	86.4688	481	464	338	476	1759
Global	Alt + Lat + Long	TRUE	Stable	-2.19376	101.4	-0.138935	16.8504	6.41538	441.5	450.5	433.5	443.5	1769
Global	Alt + Lat + Long	TRUE	Gaussian	-2.19376	101.4	-0.138935	16.8504	6.41538	441.5	450.5	433.5	443.5	1769
Global	Alt + Long	TRUE	Stable	-2.18617	101.403	-0.138111	16.8515	6.4154	441.5	448.5	435.5	445.5	1771
Global	Alt + Long	TRUE	Gaussian	-2.18617	101.403	-0.138111	16.8515	6.4154	441.5	448.5	435.5	445.5	1771
Local	Long	TRUE	Stable	-1.56016	99.5706	-0.159636	17.007	6.18952	431.5	458.5	450.5	438.5	1779
Local	Long	TRUE	Gaussian	-1.56016	99.5706	-0.159636	17.007	6.18952	431.5	458.5	450.5	438.5	1779
Global	Lat + Long	TRUE	Stable	-3.09449	100.93	-0.251607	16.8676	6.43097	438.5	466.5	437	441.5	1783.5
Global	Lat + Long	TRUE	Gaussian	-3.09449	100.93	-0.251607	16.8676	6.43097	438.5	466.5	438	441.5	1784.5
Local	Alt + Long	TRUE	Stable	-2.28497	101.539	-0.147701	16.8825	6.41739	444.5	452.5	441.5	447.5	1786
Local	Alt + Long	TRUE	Gaussian	-2.28497	101.539	-0.147701	16.8825	6.41739	444.5	452.5	441.5	447.5	1786
Local	Lat + Long	TRUE	Stable	-2.28305	101.549	-0.148241	16.8826	6.41748	447.5	454.5	441.5	449.5	1793
Local	Lat + Long	TRUE	Gaussian	-2.28305	101.549	-0.148241	16.8826	6.41748	447.5	454.5	441.5	449.5	1793
Global	Long	TRUE	Stable	-2.28359	101.553	-0.148328	16.883	6.41748	447.5	456.5	441.5	451.5	1797
Global	Long	TRUE	Gaussian	-2.28359	101.553	-0.148328	16.883	6.41748	447.5	456.5	441.5	451.5	1797
Local	Alt + Long	TRUE	Rational quadratic	0.281599	127.898	0.0707009	16.9369	12.2284	466	436	445	466	1813
Global	Lat + Long	TRUE	Rational quadratic	0.911742	128.993	0.099085	16.7522	12.6642	470	443	432	470	1815
Global	Alt + Long	TRUE	Rational quadratic	0.335341	127.809	0.0715003	16.9381	12.1876	465	439	447	465	1816
Global	Long	TRUE	Rational quadratic	0.300694	128.044	0.0709461	16.9378	12.2393	468	437	447	467	1819
Neighbourhood	Alt + Long	FALSE	Rational quadratic	-0.350565	114.902	0.100279	17.7684	10.0522	454	445	468	455	1822
Global	Alt + Lat + Long	TRUE	Rational quadratic	0.292039	128.008	0.0710138	16.944	12.1861	467	438	449	469	1823
Local	Lat + Long	TRUE	Rational quadratic	0.299387	128.059	0.0715335	16.9385	12.2391	469	440	447	468	1824
Local	Long	TRUE	Rational quadratic	0.228965	124.134	0.0469873	18.2625	10.4677	464	426	475	464	1829
Neighbourhood	Long	FALSE	Rational quadratic	-0.28298	115.328	0.104355	17.7735	10.1276	456	446	470	457	1829
Neighbourhood	Lat + Long	FALSE	Rational quadratic	0.0201688	117.38	0.12319	17.7136	10.5223	457	447	467	458	1829
Local	Alt + Long	FALSE	Rational quadratic	0.973763	118.284	0.258306	17.373	17.373	460	470	453	453	1836
Global	Lat + Long	FALSE	Rational quadratic	0.982253	119.915	0.245789	17.2827	11.1972	463	465	452	463	1843
Global	Alt + Long	FALSE	Rational quadratic	0.969034	117.977	0.260144	17.376	10.7075	458	471	455.5	459	1843.5
Global	Long	FALSE	Rational quadratic	0.981065	118.361	0.258278	17.3747	10.7875	461	469	454	461	1845
Local	Lat + Long	FALSE	Rational quadratic	0.975634	118.389	0.258186	17.3763	10.7875	462	468	455.5	462	1847.5
Global	Alt + Lat + Long	FALSE	Rational quadratic	0.948376	117.989	0.260324	17.3773	10.7069	459	472	457	460	1848
Local	Long	FALSE	Rational quadratic	0.703857	112.667	0.279853	18.124	9.12671	453	473	474	454	1854
Neighbourhood	Alt	TRUE	J-Bessel	-35.8491	313.811	-0.414768	3.63443	86.4975	482	474	430	482	1868
Neighbourhood	Lat + Long	TRUE	Rational quadratic	1.54807	132.529	0.211968	17.6202	12.0261	474	460	466	474	1874
Neighbourhood	Alt + Long	TRUE	Rational quadratic	1.39004	130.638	0.217111	17.8272	11.5683	471	463	471	471	1876
Neighbourhood	Alt + Lat + Long	TRUE	Rational quadratic	1.34419	130.815	0.216541	17.832	11.5671	472	461	472.5	473	1878.5
Neighbourhood	Long	TRUE	Rational quadratic	1.4374	130.86	0.216979	17.8318	11.6196	473	462	472.5	472	1879.5
Local	Alt + Lat + Long	TRUE	Rational quadratic	-9.41538	170.03	-1.53478	28.2073	6.01763	475	477	478	475	1905
Local	Alt + Lat + Long	TRUE	Stable	-9.04915	200.088	-1.1741	26.2116	7.61602	477.5	475.5	476.5	478.5	1908
Local	Alt + Lat + Long	TRUE	Gaussian	-9.04915	200.088	-1.1741	26.2116	7.61602	477.5	475.5	476.5	478.5	1908
Local	Alt + Lat + Long	FALSE	Rational quadratic	-31.1907	175.614	-5.48741	30.8017	5.68645	476	478	481	477	1912
Local	Alt + Lat + Long	FALSE	Stable	-42.8288	208.2	-6.2025	29.9929	6.91743	479.5	479.5	479.5	480.5	1919
Local	Alt + Lat + Long	FALSE	Gaussian	-42.8288	208.2	-6.2025	29.9929	6.91743	479.5	479.5	479.5	480.5	1919
Global	Lat + Long	TRUE	K-Bessel	13.3381	388.534	-145.024	4973.75	1.28077	483	486	483	483	1935
Local	Lat + Long	TRUE	K-Bessel	13.3223	398.309	-130.817	5614.58	1.18727	484	483	486	484	1937
Global	Long	TRUE	K-Bessel	13.4168	398.534	-131.096	5613.88	1.18728	485	484	485	485	1939
Local	Alt + Long	TRUE	K-Bessel	13.234	399.343	-143.478	5550.29	1.19635	486	485	484	486	1941
Global	Alt + Lat + Long	TRUE	K-Bessel	12.6647	399.539	-145.736	5692.3	1.17582	487	487	487	487	1948
Global	Alt + Long	TRUE	K-Bessel	12.895	400.604	-147.508	5702.71	1.17585	488	488	488	488	1952
Local	Long	TRUE	K-Bessel	18.5399	420.473	-295.68	6923.74	1.05232	489	489	489	489	1956
Global	Lat + Long	TRUE	J-Bessel	-4.47522	541.757	1451.86	60920.3	0.877233	491	495	490	491	1967
Global	Alt + Lat + Long	TRUE	J-Bessel	4.59462	539.858	1335.69	77725.2	0.80048	490	493	494	490	1967
Global	Alt + Long	TRUE	J-Bessel	3.83332	545.434	1319.03	77917.9	0.800608	492	492	495	492	1971
Local	Lat + Long	TRUE	J-Bessel	-3.04935	547.274	1501.93	75737.9	0.810578	493	498	492	493	1976
Local	Alt + Long	TRUE	J-Bessel	-3.25341	547.423	1482.71	75849.6	0.809926	494	496	493	494	1977
Global	Long	TRUE	J-Bessel	-2.88432	547.874	1489.38	75724.7	0.810594	495	497	491	495	1978
Local	Long	TRUE	J-Bessel	-9.36211	555.479	1159.78	114237	0.605784	498	491	496	498	1983
Global	Lat + Long	TRUE	Hole effect	20.2718	905.646	-551.915	248892	0.508542	502	490	501	502	1995
Global	Long	TRUE	Hole effect	-22.7537	553.488	-2275.9	280101	0.486054	496	504	502	496	1998
Local	Lat + Long	TRUE	Hole effect	-22.7249	553.512	-2298.09	280172	0.48604	497	505	503	497	2002
Neighbourhood	Lat + Long	TRUE	K-Bessel	322.694	6062.84	-1342.89	120210	0.339311	506	494	497	506	2003
Global	Alt + Lat + Long	TRUE	Hole effect	-19.617	562.213	-2217.25	285601	0.479717	499	503	504	499	2005
Neighbourhood	Alt + Lat + Long	TRUE	K-Bessel	381.158	5850.83	-1895.64	147775	0.289599	503	500	500	503	2006
Global	Alt + Long	TRUE	Hole effect	-18.7463	563.515	-2205.58	286326	0.479828	500	502	505	500	2007
Neighbourhood	Long	TRUE	K-Bessel	385.834	5908.83	-1890.73	145428	0.294925	505	499	498	505	2007
Neighbourhood	Alt + Long	TRUE	K-Bessel	381.163	5850.94	-1895.96	147775	0.2896	504	501	499	504	2008
Local	Long	TRUE	Hole effect	-37.0624	652.21	21972.1	534858	0.367704	501	506	506	501	2014
Local	Alt + Lat + Long	TRUE	Circular	NaN	NaN	NaN	NaN	NaN	NaN	NaN	NaN	NaN	NaN
Local	Alt + Lat + Long	TRUE	Spherical	NaN	NaN	NaN	NaN	NaN	NaN	NaN	NaN	NaN	NaN
Local	Alt + Lat + Long	TRUE	Tetraspherical	NaN	NaN	NaN	NaN	NaN	NaN	NaN	NaN	NaN	NaN
Local	Alt + Lat + Long	TRUE	Pentaspherical	NaN	NaN	NaN	NaN	NaN	NaN	NaN	NaN	NaN	NaN
Local	Alt + Lat + Long	TRUE	Exponential	NaN	NaN	NaN	NaN	NaN	NaN	NaN	NaN	NaN	NaN
Local	Alt + Lat + Long	TRUE	K-Bessel	NaN	NaN	NaN	NaN	NaN	NaN	NaN	NaN	NaN	NaN
Local	Alt + Lat + Long	TRUE	J-Bessel	NaN	NaN	NaN	NaN	NaN	NaN	NaN	NaN	NaN	NaN
Local	Alt + Lat + Long	FALSE	Circular	NaN	NaN	NaN	NaN	NaN	NaN	NaN	NaN	NaN	NaN
Local	Alt + Lat + Long	FALSE	Spherical	NaN	NaN	NaN	NaN	NaN	NaN	NaN	NaN	NaN	NaN
Local	Alt + Lat + Long	FALSE	Tetraspherical	NaN	NaN	NaN	NaN	NaN	NaN	NaN	NaN	NaN	NaN
Local	Alt + Lat + Long	FALSE	Pentaspherical	NaN	NaN	NaN	NaN	NaN	NaN	NaN	NaN	NaN	NaN
Local	Alt + Lat + Long	FALSE	Exponential	NaN	NaN	NaN	NaN	NaN	NaN	NaN	NaN	NaN	NaN
Local	Alt + Lat + Long	FALSE	K-Bessel	NaN	NaN	NaN	NaN	NaN	NaN	NaN	NaN	NaN	NaN
Local	Alt + Lat + Long	FALSE	J-Bessel	NaN	NaN	NaN	NaN	NaN	NaN	NaN	NaN	NaN	NaN
Neighbourhood	Long	TRUE	Hole effect	NaN	NaN	NaN	NaN	NaN	NaN	NaN	NaN	NaN	NaN
Neighbourhood	Long	TRUE	J-Bessel	NaN	NaN	NaN	NaN	NaN	NaN	NaN	NaN	NaN	NaN
Neighbourhood	Alt + Long	TRUE	Hole effect	NaN	NaN	NaN	NaN	NaN	NaN	NaN	NaN	NaN	NaN
Neighbourhood	Alt + Long	TRUE	J-Bessel	NaN	NaN	NaN	NaN	NaN	NaN	NaN	NaN	NaN	NaN
Neighbourhood	Lat + Long	TRUE	Hole effect	NaN	NaN	NaN	NaN	NaN	NaN	NaN	NaN	NaN	NaN
Neighbourhood	Lat + Long	TRUE	J-Bessel	NaN	NaN	NaN	NaN	NaN	NaN	NaN	NaN	NaN	NaN
Neighbourhood	Alt + Lat + Long	TRUE	Hole effect	NaN	NaN	NaN	NaN	NaN	NaN	NaN	NaN	NaN	NaN
Neighbourhood	Alt + Lat + Long	TRUE	J-Bessel	NaN	NaN	NaN	NaN	NaN	NaN	NaN	NaN	NaN	NaN
